# Supplementary material for: Online Biomass Monitoring Enables Characterization of the Growth Pattern of Aspergillus fumigatus in Liquid Shake Conditions
Source: J Fungi (Basel). 2022 Sep 27;8(10):1013. doi: 10.3390/jof8101013 (PMC9605507; doi:10.3390/jof8101013)
Supplement: Supplementary file 1 [file jof-08-01013-s001.zip]

Archive with 4 entries (4 files):
- DW_pH_raw_data.xlsx
- __MACOSX/._DW_pH_raw_data.xlsx
- BS_raw_data.xlsx
- __MACOSX/._BS_raw_data.xlsx
