# Supplementary material for: Online Biomass Monitoring Enables Characterization of the Growth Pattern of Aspergillus fumigatus in Liquid Shake Conditions
Source: J Fungi (Basel). 2022 Sep 27;8(10):1013. doi: 10.3390/jof8101013 (PMC9605507; doi:10.3390/jof8101013)
Supplement: Supplementary file 1 [file jof-08-01013-s001.zip › DW_pH_raw_data.xlsx]

## Sheet: Sheet 1
run	DW [g]	pH
A1160_24_h_-_Fe_1	0.1	3.5
A1160_24_h_-_Fe_2	0.08464	3.5
A1160_24_h_-_Fe_3	0.08095	3.5
A1160_24_h_+_Fe_1	0.68821	5
A1160_24_h_+_Fe_2	0.6937	4.6
A1160_24_h_+_Fe_3	0.69123	5.1
A1160_48_h_-_Fe_1	0.16	4.1
A1160_48_h_-_Fe_2	0.17	4.12
A1160_48_h_-_Fe_3	0.18	4.13
A1160_48_h_+_Fe_1	0.39	8.76
A1160_48_h_+_Fe_2	0.39	8.8
A1160_48_h_+_Fe_3	0.4	8.73
Af293_24_h_-_Fe_1	NA	6.16
Af293_24_h_-_Fe_2	NA	6
Af293_24_h_-_Fe_3	NA	6.1
Af293_24_h_+_Fe_1	0.05217	5.76
Af293_24_h_+_Fe_2	0.02774	5.9
Af293_24_h_+_Fe_3	0.05417	5.3
Af293_48_h_-_Fe_1	0.13892	5.38
Af293_48_h_-_Fe_2	0.0917	5.3
Af293_48_h_-_Fe_3	0.11169	5
Af293_48_h_+_Fe_1	0.63571	6.77
Af293_48_h_+_Fe_2	0.64349	6.77
Af293_48_h_+_Fe_3	0.59133	6.58
Afs35_24_h_-_Fe_1	0.11119	3.8
Afs35_24_h_-_Fe_2	0.10917	3.9
Afs35_24_h_-_Fe_3	0.11227	3.75
Afs35_24_h_+_Fe_1	0.59513	3.45
Afs35_24_h_+_Fe_2	0.57348	3.56
Afs35_24_h_+_Fe_3	0.62476	3.5
AfS35_48_h_-_Fe_1	0.17	3.41
AfS35_48_h_-_Fe_2	0.19	3.46
AfS35_48_h_-_Fe_3	0.17	3.47
AfS35_48_h_+_Fe_1	0.46	8.61
AfS35_48_h_+_Fe_2	0.49	8.69
AfS35_48_h_+_Fe_3	0.48	8.72
AfS77_14_h_-_Fe_1	0.05503	5.84
AfS77_14_h_-_Fe_2	0.0525	5.8
AfS77_14_h_-_Fe_3	0.05061	5.84
AfS77_14_h_+_Fe_1	0.07938	5.69
AfS77_14_h_+_Fe_2	0.0914	5.69
AfS77_14_h_+_Fe_3	0.08919	5.69
AfS77_17_h_-_Fe_1	0.0884	5.25
AfS77_17_h_-_Fe_2	0.093	5.36
AfS77_17_h_-_Fe_3	0.0864	5.21
AfS77_17_h_+_Fe_1	0.2885	4
AfS77_17_h_+_Fe_2	0.3	4.02
AfS77_17_h_+_Fe_3	0.312	3.95
AfS77_20_h_-_Fe_1	0.11805	4.73
AfS77_20_h_-_Fe_2	0.10556	4.85
AfS77_20_h_-_Fe_3	0.10827	4.8
AfS77_20_h_+_Fe_1	0.597	3.65
AfS77_20_h_+_Fe_2	0.624	3.61
AfS77_20_h_+_Fe_3	0.594	3.6
AfS77_24_h_-_Fe_1_1	0.14822	4.1
AfS77_24_h_-_Fe_1_2	0.13631	4.1
AfS77_24_h_-_Fe_1_3	0.12599	4.2
AfS77_24_h_-_Fe_2_1	0.12828	4
AfS77_24_h_-_Fe_2_2	0.10861	4
AfS77_24_h_-_Fe_2_3	0.10692	4
AfS77_24_h_-_Fe_3_1	0.1389	4.52
AfS77_24_h_-_Fe_3_2	0.13405	4.32
AfS77_24_h_-_Fe_3_3	0.1464	4.44
AfS77_24_h_+_Fe_1_1	0.72576	6.2
AfS77_24_h_+_Fe_1_2	0.7235	6.1
AfS77_24_h_+_Fe_1_3	0.68889	5.4
AfS77_24_h_+_Fe_2_1	0.72375	5.4
AfS77_24_h_+_Fe_2_2	0.72184	5.9
AfS77_24_h_+_Fe_2_3	0.7351	5.6
AfS77_24_h_+_Fe_3_1	0.7388	6.31
AfS77_24_h_+_Fe_3_2	0.72769	6.28
AfS77_24_h_+_Fe_3_3	0.7263	6.13
AfS77_48_h_-_Fe_1	0.2988	4.04
AfS77_48_h_-_Fe_2	0.2855	4.02
AfS77_48_h_-_Fe_3	0.28473	4.07
AfS77_48_h_+_Fe_1	0.49045	8.63
AfS77_48_h_+_Fe_2	0.50258	8.63
AfS77_48_h_+_Fe_3	0.48612	8.64
AfS77_72_h_-_Fe_1	0.298	4.07
AfS77_72_h_-_Fe_2	0.252	4.02
AfS77_72_h_-_Fe_3	0.2748	4.02
AfS77_72_h_+_Fe_1	0.37894	8.76
AfS77_72_h_+_Fe_2	0.299	8.74
AfS77_72_h_+_Fe_3	0.379	8.67
hapX_24_h_-_Fe_1	0.05352	4.2
hapX_24_h_-_Fe_2	0.06318	4.1
hapX_24_h_-_Fe_3	0.06194	4.3
hapX_24_h_+_Fe_1	0.71144	6.1
hapX_24_h_+_Fe_2	0.71309	5.2
hapX_24_h_+_Fe_3	0.70609	5
srbA_24_h_-_Fe_1	0.02498	5.9
srbA_24_h_-_Fe_2	0.02302	5.9
srbA_24_h_-_Fe_3	0.02652	5.9
srbA_24_h_+_Fe_1	0.50224	4.2
srbA_24_h_+_Fe_2	0.5627	4.2
srbA_24_h_+_Fe_3	0.54	4.1
10_mM_Gln_1	0.35626	6.9
10_mM_Gln_2	0.34684	6.9
10_mM_Gln_3	0.3423	7
5_mM_Gln_1	0.16108	6.8
5_mM_Gln_2	0.15949	6.9
5_mM_Gln_3	0.16456	6.8
