# Supplementary material for: Online Biomass Monitoring Enables Characterization of the Growth Pattern of Aspergillus fumigatus in Liquid Shake Conditions
Source: J Fungi (Basel). 2022 Sep 27;8(10):1013. doi: 10.3390/jof8101013 (PMC9605507; doi:10.3390/jof8101013)
Supplement: Supplementary file 1 [file jof-08-01013-s001.zip › BS_raw_data.xlsx]

## Sheet: A1160_24_h_-_Fe_1
hour	BS	base-line-corrected BS
0.83	187.597	3.19242
0.85	187.746	3.34232
0.87	188.138	3.73392
0.88	188.634	4.22992
0.9	188.575	4.17072
0.92	188.67	4.26542
0.93	188.51	4.10592
0.95	188.376	3.97192
0.97	187.872	3.46812
0.98	187.986	3.58172
1	187.823	3.41912
1.02	188.054	3.65032
1.03	188.125	3.72062
1.05	188.239	3.83442
1.07	187.499	3.09502
1.08	187.463	3.05882
1.1	187.611	3.20652
1.12	187.914	3.50972
1.13	188.471	4.06662
1.15	188.861	4.45642
1.17	188.606	4.20212
1.18	188.55	4.14612
1.2	188.445	4.04072
1.22	188.281	3.87722
1.23	188.443	4.03882
1.25	188.893	4.48882
1.27	188.925	4.52042
1.28	189.006	4.60212
1.3	188.88	4.47532
1.32	188.235	3.83102
1.33	188.056	3.65142
1.35	188.261	3.85722
1.37	188.506	4.10232
1.38	188.782	4.37772
1.4	188.989	4.58502
1.42	188.703	4.29902
1.43	188.883	4.47932
1.45	189.227	4.82252
1.47	189.256	4.85152
1.48	189.165	4.76052
1.5	188.967	4.56322
1.52	188.595	4.19062
1.53	188.66	4.25602
1.55	189.042	4.63752
1.57	188.982	4.57742
1.58	189.445	5.04092
1.6	189.603	5.19842
1.62	189.839	5.43532
1.63	190.081	5.67652
1.65	189.906	5.50182
1.67	189.478	5.07382
1.68	189.395	4.99052
1.7	189.191	4.78682
1.72	189.175	4.77132
1.73	189.403	4.99922
1.75	189.452	5.04762
1.77	189.364	4.95942
1.78	189.669	5.26482
1.8	189.362	4.95822
1.82	189.293	4.88872
1.83	189.489	5.08482
1.85	189.633	5.22872
1.87	189.912	5.50792
1.88	190.191	5.78642
1.9	190.067	5.66262
1.92	190.022	5.61732
1.93	190.307	5.90242
1.95	190.269	5.86472
1.97	190.441	6.03662
1.98	190.399	5.99532
2	190.017	5.61242
2.02	189.716	5.31202
2.03	189.537	5.13312
2.05	189.244	4.83932
2.07	189.454	5.04982
2.08	189.605	5.20032
2.1	189.549	5.14442
2.12	189.684	5.27982
2.13	189.754	5.34962
2.15	189.588	5.18342
2.17	189.954	5.55002
2.18	190.202	5.79762
2.2	190.458	6.05342
2.22	190.654	6.25002
2.23	190.436	6.03142
2.25	189.971	5.56702
2.27	190.03	5.62562
2.28	190.022	5.61772
2.3	190.152	5.74762
2.32	190.263	5.85862
2.33	190.168	5.76372
2.35	190.158	5.75422
2.37	190.503	6.09922
2.38	190.571	6.16702
2.4	190.702	6.29752
2.42	190.74	6.33552
2.43	190.598	6.19392
2.45	190.615	6.21042
2.47	190.494	6.08932
2.48	189.877	5.47272
2.5	189.624	5.21972
2.52	189.562	5.15792
2.53	189.893	5.48892
2.55	190.252	5.84742
2.57	190.393	5.98922
2.58	190.149	5.74432
2.6	190.204	5.80012
2.62	190.324	5.91962
2.63	190.399	5.99512
2.65	190.747	6.34302
2.67	190.749	6.34462
2.68	190.863	6.45932
2.7	190.825	6.42122
2.72	190.481	6.07712
2.73	190.383	5.97912
2.75	190.423	6.01852
2.77	190.498	6.09412
2.78	190.967	6.56282
2.8	191.385	6.98092
2.82	191.202	6.79742
2.83	191.207	6.80272
2.85	190.902	6.49782
2.87	190.834	6.42992
2.88	191.065	6.66072
2.9	191.304	6.90032
2.92	190.751	6.34662
2.93	190.779	6.37432
2.95	190.27	5.86542
2.97	190.35	5.94552
2.98	190.585	6.18112
3	190.943	6.53922
3.02	190.925	6.52052
3.03	191.228	6.82432
3.05	190.887	6.48242
3.07	190.942	6.53802
3.08	191.078	6.67382
3.1	191.027	6.62252
3.12	191.09	6.68542
3.13	191.187	6.78262
3.15	191.181	6.77702
3.17	191.412	7.00812
3.18	191.884	7.47982
3.2	191.894	7.48952
3.22	192.316	7.91192
3.23	192.47	8.06592
3.25	192.338	7.93402
3.27	192.244	7.84022
3.28	192.266	7.86172
3.3	192.01	7.60612
3.32	192.197	7.79312
3.33	192.126	7.72142
3.35	191.932	7.52772
3.37	192.16	7.75562
3.38	192.248	7.84402
3.4	192.555	8.15112
3.42	192.881	8.47632
3.43	193.005	8.60102
3.45	192.54	8.13532
3.47	192.621	8.21722
3.48	192.248	7.84342
3.5	192.479	8.07462
3.52	192.553	8.14852
3.53	192.493	8.08862
3.55	192.431	8.02712
3.57	192.852	8.44792
3.58	192.871	8.46702
3.6	193.278	8.87422
3.62	193.547	9.14282
3.63	193.677	9.27232
3.65	193.817	9.41302
3.67	193.648	9.24342
3.68	192.818	8.41362
3.7	192.791	8.38682
3.72	192.927	8.52302
3.73	193.549	9.14532
3.75	193.962	9.55732
3.77	194.295	9.89112
3.78	194.056	9.65202
3.8	194.139	9.73512
3.82	193.914	9.51012
3.83	193.689	9.28432
3.85	193.834	9.42952
3.87	193.93	9.52602
3.88	194.075	9.67072
3.9	194.117	9.71312
3.92	194.123	9.71902
3.93	194.355	9.95072
3.95	194.854	10.4498
3.97	195.045	10.6406
3.98	194.993	10.5886
4	195.039	10.6346
4.02	194.725	10.3209
4.03	194.963	10.559
4.05	194.982	10.5779
4.07	195.217	10.8124
4.08	195.49	11.0855
4.1	195.845	11.4403
4.12	195.738	11.3333
4.13	196.056	11.6522
4.15	195.944	11.5397
4.17	195.932	11.5282
4.18	195.969	11.5649
4.2	195.861	11.4571
4.22	195.775	11.3712
4.23	195.966	11.5621
4.25	196.022	11.6181
4.27	196.13	11.7254
4.28	196.498	12.0934
4.3	196.507	12.1032
4.32	196.669	12.2647
4.33	196.973	12.569
4.35	196.844	12.4401
4.37	197.013	12.6086
4.38	196.82	12.4159
4.4	196.776	12.3719
4.42	196.902	12.4975
4.43	197.449	13.0448
4.45	197.491	13.0866
4.47	197.8	13.3954
4.48	197.748	13.344
4.5	197.63	13.2257
4.52	197.849	13.4446
4.53	197.87	13.4657
4.55	197.883	13.4784
4.57	198.086	13.6814
4.58	198.459	14.0553
4.6	198.544	14.1395
4.62	198.859	14.4546
4.63	198.537	14.1332
4.65	198.594	14.1896
4.67	198.797	14.393
4.68	199.067	14.663
4.7	199.277	14.8728
4.72	199.6	15.1959
4.73	199.447	15.0433
4.75	199.576	15.1716
4.77	199.505	15.1004
4.78	199.515	15.1105
4.8	199.69	15.2857
4.82	200.048	15.6434
4.83	199.97	15.5653
4.85	200.066	15.6614
4.87	200.16	15.7561
4.88	200.157	15.7526
4.9	200.673	16.2691
4.92	200.865	16.4612
4.93	200.97	16.5653
4.95	201.067	16.6628
4.97	201.248	16.8435
4.98	201.414	17.0099
5	201.974	17.57
5.02	202.119	17.7143
5.03	202.133	17.7284
5.05	202.129	17.7249
5.07	201.945	17.5408
5.08	201.76	17.3561
5.1	201.979	17.5745
5.12	202.079	17.6748
5.13	202.644	18.2396
5.15	203.319	18.9143
5.17	203.619	19.2151
5.18	203.855	19.4511
5.2	203.862	19.4574
5.22	203.388	18.9841
5.23	203.293	18.8891
5.25	203.241	18.8371
5.27	203.228	18.8243
5.28	203.514	19.1102
5.3	203.788	19.3838
5.32	203.844	19.4396
5.33	204.414	20.0095
5.35	204.905	20.5011
5.37	205.048	20.644
5.38	205.109	20.7053
5.4	204.818	20.4135
5.42	204.578	20.1734
5.43	204.723	20.3186
5.45	204.851	20.4464
5.47	205.174	20.7696
5.48	205.596	21.1919
5.5	205.708	21.3034
5.52	205.856	21.4517
5.53	206.088	21.684
5.55	206.291	21.8866
5.57	206.511	22.1063
5.58	207.022	22.6178
5.6	206.754	22.3498
5.62	207.017	22.6126
5.63	207.094	22.6898
5.65	207.127	22.7227
5.67	207.074	22.6698
5.68	207.168	22.7641
5.7	206.892	22.4875
5.72	207.245	22.8412
5.73	207.261	22.8564
5.75	207.324	22.9194
5.77	207.227	22.8228
5.78	207.241	22.8372
5.8	207.027	22.623
5.82	207.479	23.0751
5.83	207.578	23.1737
5.85	207.588	23.1838
5.87	207.934	23.5298
5.88	208.02	23.6163
5.9	208.264	23.86
5.92	208.503	24.099
5.93	207.961	23.5572
5.95	207.507	23.1025
5.97	207.305	22.9007
5.98	207.273	22.8692
6	207.539	23.1349
6.02	208.234	23.8303
6.03	208.488	24.0841
6.05	208.725	24.3209
6.07	208.887	24.4833
6.08	208.442	24.038
6.1	208.577	24.1729
6.12	208.62	24.216
6.13	208.564	24.1594
6.15	208.562	24.1574
6.17	208.553	24.149
6.18	208.418	24.0138
6.2	208.953	24.5484
6.22	209.024	24.6203
6.23	209.183	24.7785
6.25	209	24.5953
6.27	208.937	24.5328
6.28	208.395	23.9906
6.3	208.528	24.1234
6.32	208.197	23.793
6.33	208.326	23.9218
6.35	208.605	24.2011
6.37	208.7	24.2961
6.38	208.879	24.475
6.4	208.983	24.5786
6.42	208.815	24.4104
6.43	208.811	24.407
6.45	208.961	24.5572
6.47	208.761	24.3566
6.48	208.813	24.4087
6.5	208.981	24.5764
6.52	208.911	24.507
6.53	209.205	24.8007
6.55	209.343	24.9384
6.57	209.042	24.638
6.58	208.809	24.4045
6.6	208.568	24.1634
6.62	208.048	23.6439
6.63	208.191	23.7871
6.65	208.153	23.7492
6.67	208.393	23.9884
6.68	208.463	24.0585
6.7	208.453	24.0484
6.72	208.109	23.7046
6.73	208.186	23.7819
6.75	208.177	23.7729
6.77	208.313	23.9084
6.78	208.78	24.3759
6.8	208.815	24.4107
6.82	209.054	24.6497
6.83	209.005	24.6011
6.85	208.732	24.3281
6.87	208.398	23.9936
6.88	208.419	24.0149
6.9	208.205	23.8011
6.92	208.411	24.0073
6.93	208.499	24.0944
6.95	208.345	23.9403
6.97	208.338	23.934
6.98	208.307	23.9029
7	208.101	23.6963
7.02	208.14	23.7357
7.03	208.268	23.864
7.05	208.143	23.7391
7.07	208.514	24.1103
7.08	208.531	24.1265
7.1	208.465	24.0609
7.12	208.447	24.0425
7.13	208.18	23.7759
7.15	207.869	23.4652
7.17	207.739	23.3344
7.18	207.829	23.4247
7.2	208.113	23.7085
7.22	208.965	24.5612
7.23	209.042	24.6373
7.25	209.031	24.6266
7.27	208.825	24.4211
7.28	208.643	24.2384
7.3	208.423	24.0186
7.32	208.779	24.3745
7.33	208.447	24.0433
7.35	208.615	24.2112
7.37	208.504	24.0998
7.38	208.693	24.2884
7.4	208.886	24.4816
7.42	209.422	25.0176
7.43	209.478	25.0739
7.45	209.646	25.2419
7.47	209.49	25.0855
7.48	209.267	24.8624
7.5	209.214	24.8093
7.52	209.3	24.8955
7.53	209.232	24.8279
7.55	209.815	25.4104
7.57	209.889	25.4852
7.58	210.076	25.672
7.6	210.164	25.7599
7.62	210.184	25.7802
7.63	210.064	25.6594
7.65	210.519	26.1148
7.67	210.543	26.1392
7.68	210.861	26.4569
7.7	211.114	26.7094
7.72	211.148	26.7433
7.73	211.051	26.6467
7.75	211.295	26.8911
7.77	211.391	26.987
7.78	211.826	27.4218
7.8	212.403	27.9992
7.82	212.627	28.2231
7.83	212.89	28.4856
7.85	212.91	28.5058
7.87	212.719	28.3148
7.88	213.115	28.7106
7.9	213.372	28.9682
7.92	213.879	29.4749
7.93	214.345	29.941
7.95	214.583	30.1787
7.97	214.696	30.2917
7.98	215	30.5961
8	214.921	30.5171
8.02	214.665	30.2604
8.03	214.826	30.4221
8.05	214.614	30.2101
8.07	214.828	30.4235
8.08	215.04	30.6354
8.1	215.121	30.7171
8.12	215.468	31.0635
8.13	215.945	31.5405
8.15	215.849	31.445
8.17	215.848	31.4441
8.18	215.859	31.4548
8.2	215.908	31.5042
8.22	216.453	32.0486
8.23	216.976	32.5716
8.25	217.297	32.8931
8.27	217.805	33.4009
8.28	217.973	33.5686
8.3	217.797	33.3923
8.32	218.054	33.6502
8.33	217.878	33.4739
8.35	217.788	33.3836
8.37	217.969	33.5643
8.38	218.265	33.8608
8.4	218.679	34.2746
8.42	219.61	35.2062
8.43	219.688	35.2834
8.45	219.405	35.0004
8.47	219.154	34.7501
8.48	218.761	34.3572
8.5	218.902	34.4981
8.52	219.349	34.9444
8.53	219.736	35.3316
8.55	219.814	35.4096
8.57	219.995	35.5904
8.58	219.615	35.2109
8.6	219.876	35.4718
8.62	220.164	35.7599
8.63	220.548	36.1433
8.65	221.061	36.6564
8.67	221.233	36.8291
8.68	221.217	36.8132
8.7	221.357	36.9525
8.72	221.64	37.2361
8.73	221.788	37.3842
8.75	222.262	37.8575
8.77	222.268	37.8642
8.78	222.404	37.9998
8.8	222.732	38.3274
8.82	223.067	38.6627
8.83	223.345	38.9412
8.85	223.837	39.4329
8.87	223.928	39.5238
8.88	224.327	39.9228
8.9	224.57	40.1656
8.92	224.42	40.0155
8.93	224.756	40.352
8.95	225.119	40.715
8.97	225.185	40.7808
8.98	225.494	41.09
9	225.684	41.2801
9.02	225.887	41.4833
9.03	226.606	42.202
9.05	227.141	42.7363
9.07	227.099	42.6946
9.08	227.219	42.8148
9.1	227.261	42.8565
9.12	227.254	42.8502
9.13	227.746	43.3416
9.15	227.775	43.3709
9.17	227.913	43.5087
9.18	228.124	43.7202
9.2	227.999	43.5948
9.22	228.149	43.7444
9.23	228.77	44.3656
9.25	229.388	44.9837
9.27	229.926	45.5215
9.28	230.114	45.7094
9.3	229.564	45.16
9.32	229.163	44.7586
9.33	229.019	44.6147
9.35	228.923	44.5189
9.37	228.813	44.4086
9.38	228.644	44.2403
9.4	227.946	43.5422
9.42	227.607	43.2027
9.43	226.663	42.259
9.45	226.112	41.7073
9.47	225.629	41.2251
9.48	225.175	40.7704
9.5	224.867	40.4632
9.52	225.022	40.6177
9.53	225.168	40.7643
9.55	225.814	41.4097
9.57	226.865	42.4612
9.58	227.71	43.3063
9.6	228.851	44.4471
9.62	230.344	45.94
9.63	231.837	47.433
9.65	233.573	49.169
9.67	235.161	50.7566
9.68	235.992	51.5875
9.7	236.704	52.3
9.72	238.138	53.7336
9.73	240.071	55.6663
9.75	243.439	59.0348
9.77	247.291	62.8867
9.78	251.481	67.0768
9.8	255.47	71.0663
9.82	259.521	75.1164
9.83	262.729	78.3253
9.85	265.848	81.4441
9.87	268.353	83.9488
9.88	270.528	86.1241
9.9	272.828	88.4234
9.92	275.043	90.6389
9.93	277.264	92.86
9.95	279.676	95.2715
9.97	281.892	97.4876
9.98	284.189	99.7851
10	286.69	102.286
10.02	289.051	104.647
10.03	291.732	107.327
10.05	294.405	110.001
10.07	297.123	112.719
10.08	299.746	115.342
10.1	302.389	117.985
10.12	304.419	120.015
10.13	306.603	122.199
10.15	308.333	123.929
10.17	309.619	125.215
10.18	311.222	126.818
10.2	312.678	128.274
10.22	314.37	129.966
10.23	316.205	131.801
10.25	317.964	133.56
10.27	319.526	135.122
10.28	321.23	136.826
10.3	322.865	138.461
10.32	324.615	140.211
10.33	326.612	142.208
10.35	328.482	144.078
10.37	330.591	146.187
10.38	332.589	148.185
10.4	334.383	149.979
10.42	336.119	151.715
10.43	337.922	153.518
10.45	339.182	154.778
10.47	341.121	156.717
10.48	342.841	158.437
10.5	344.933	160.529
10.52	347.204	162.8
10.53	349.757	165.352
10.55	352.245	167.841
10.57	355.031	170.627
10.58	357.618	173.214
10.6	359.68	175.276
10.62	361.862	177.458
10.63	363.78	179.375
10.65	366.083	181.679
10.67	368.703	184.299
10.68	371.302	186.898
10.7	373.667	189.263
10.72	376.159	191.755
10.73	377.851	193.447
10.75	380.049	195.645
10.77	382.31	197.906
10.78	384.798	200.394
10.8	387.837	203.432
10.82	380.297	195.893
10.83	365.269	180.865
10.85	345.098	160.694
10.87	331.425	147.021
10.88	325.127	140.723
10.9	329.536	145.132
10.92	332.628	148.224
10.93	334.983	150.579
10.95	337.078	152.674
10.97	339.409	155.004
10.98	341.69	157.286
11	344.219	159.815
11.02	345.707	161.303
11.03	347.36	162.956
11.05	348.509	164.105
11.07	350.182	165.778
11.08	351.592	167.188
11.1	353.219	168.815
11.12	354.078	169.673
11.13	355.809	171.405
11.15	356.94	172.536
11.17	358.559	174.155
11.18	360.107	175.703
11.2	362.543	178.139
11.22	364.197	179.793
11.23	367.027	182.623
11.25	368.622	184.218
11.27	370.356	185.952
11.28	371.789	187.385
11.3	373.922	189.518
11.32	375.25	190.845
11.33	377.744	193.34
11.35	379.74	195.336
11.37	382.089	197.684
11.38	384.083	199.679
11.4	386.276	201.872
11.42	387.63	203.226
11.43	389.621	205.217
11.45	391.401	206.997
11.47	393.474	209.07
11.48	395.156	210.752
11.5	396.895	212.491
11.52	398.407	214.003
11.53	400.306	215.902
11.55	401.497	217.093
11.57	403.25	218.846
11.58	403.951	219.546
11.6	405.404	220.999
11.62	406.76	222.356
11.63	408.763	224.358
11.65	410.683	226.279
11.67	413.731	229.327
11.68	416.127	231.723
11.7	418.277	233.873
11.72	420.414	236.01
11.73	422.281	237.877
11.75	424.173	239.768
11.77	426.362	241.957
11.78	427.564	243.16
11.8	428.883	244.479
11.82	430.576	246.172
11.83	432.717	248.313
11.85	435.457	251.053
11.87	437.582	253.178
11.88	438.889	254.485
11.9	440.347	255.943
11.92	442.03	257.626
11.93	443.842	259.438
11.95	446.546	262.142
11.97	448.589	264.185
11.98	450.938	266.534
12	453.356	268.952
12.02	455.625	271.221
12.03	456.634	272.23
12.05	458.594	274.19
12.07	459.888	275.484
12.08	461.867	277.463
12.1	464.08	279.676
12.12	466.104	281.7
12.13	468.209	283.805
12.15	470.429	286.025
12.17	472.241	287.837
12.18	473.532	289.128
12.2	475.445	291.04
12.22	476.581	292.177
12.23	478.441	294.037
12.25	479.219	294.815
12.27	480.606	296.202
12.28	480.74	296.336
12.3	482.422	298.018
12.32	483.889	299.485
12.33	487.969	303.565
12.35	491.613	307.209
12.37	495.407	311.002
12.38	497.635	313.231
12.4	498.976	314.572
12.42	499.405	315.001
12.43	500.09	315.686
12.45	499.155	314.751
12.47	497.78	313.376
12.48	497	312.596
12.5	498.071	313.667
12.52	500.821	316.416
12.53	503.676	319.272
12.55	505.942	321.538
12.57	506.897	322.493
12.58	507.991	323.587
12.6	507.857	323.453
12.62	508.583	324.179
12.63	508.748	324.343
12.65	509.458	325.054
12.67	510.556	326.152
12.68	511.494	327.09
12.7	512.804	328.4
12.72	514.439	330.035
12.73	515.895	331.491
12.75	516.607	332.203
12.77	516.858	332.454
12.78	516.769	332.365
12.8	517.437	333.032
12.82	518.548	334.144
12.83	520.107	335.703
12.85	521.796	337.392
12.87	523.629	339.225
12.88	524.43	340.025
12.9	525.024	340.62
12.92	525.088	340.684
12.93	524.379	339.975
12.95	523.337	338.933
12.97	522.864	338.46
12.98	523.327	338.922
13	523.899	339.495
13.02	524.884	340.48
13.03	523.711	339.307
13.05	522.574	338.17
13.07	521.51	337.106
13.08	521.433	337.029
13.1	521.549	337.145
13.12	521.823	337.418
13.13	521.905	337.5
13.15	522.813	338.409
13.17	524.845	340.441
13.18	525.583	341.178
13.2	527.134	342.73
13.22	526.837	342.433
13.23	527.08	342.676
13.25	527.326	342.922
13.27	527.151	342.747
13.28	526.107	341.703
13.3	524.632	340.228
13.32	524.027	339.622
13.33	524.313	339.909
13.35	525.724	341.32
13.37	525.479	341.075
13.38	524.177	339.773
13.4	522.14	337.736
13.42	520.975	336.571
13.43	521.509	337.105
13.45	522.396	337.992
13.47	523.466	339.062
13.48	524.236	339.832
13.5	525.101	340.697
13.52	526.287	341.883
13.53	528.201	343.797
13.55	529.045	344.641
13.57	529.215	344.811
13.58	527.964	343.56
13.6	525.929	341.525
13.62	524.693	340.289
13.63	524.002	339.598
13.65	523.538	339.134
13.67	523.741	339.337
13.68	525.285	340.881
13.7	526.672	342.267
13.72	528.95	344.546
13.73	530.49	346.085
13.75	531.284	346.88
13.77	533.229	348.825
13.78	535.808	351.404
13.8	539.285	354.881
13.82	542.006	357.602
13.83	543.632	359.228
13.85	542.885	358.481
13.87	543.258	358.854
13.88	542.72	358.316
13.9	543.794	359.39
13.92	543.924	359.519
13.93	543.209	358.805
13.95	541.38	356.976
13.97	540.494	356.09
13.98	539.889	355.484
14	541.379	356.975
14.02	543.343	358.939
14.03	544.43	360.026
14.05	543.858	359.454
14.07	544.371	359.967
14.08	544.976	360.571
14.1	547.581	363.176
14.12	549.302	364.897
14.13	550.161	365.757
14.15	549.789	365.385
14.17	549.612	365.208
14.18	549.258	364.854
14.2	548.855	364.451
14.22	549.142	364.738
14.23	550.933	366.528
14.25	553.77	369.366
14.27	556.59	372.186
14.28	558.017	373.612
14.3	559.178	374.773
14.32	559.433	375.029
14.33	558.749	374.344
14.35	557.896	373.492
14.37	556.72	372.315
14.38	556.625	372.221
14.4	557.834	373.43
14.42	559.659	375.255
14.43	561.681	377.277
14.45	562.912	378.507
14.47	563.057	378.653
14.48	561.57	377.166
14.5	561.064	376.66
14.52	560.546	376.142
14.53	562.456	378.052
14.55	562.953	378.549
14.57	563.416	379.011
14.58	563.669	379.265
14.6	564.667	380.262
14.62	564.707	380.303
14.63	565.745	381.341
14.65	566.453	382.049
14.67	567.772	383.368
14.68	568.736	384.331
14.7	569.101	384.697
14.72	569.322	384.918
14.73	571.617	387.213
14.75	573.469	389.064
14.77	575.684	391.279
14.78	576.347	391.942
14.8	576.664	392.26
14.82	576.728	392.324
14.83	577.808	393.404
14.85	578.833	394.429
14.87	578.875	394.47
14.88	577.496	393.092
14.9	574.64	390.236
14.92	572.869	388.465
14.93	572.627	388.223
14.95	573.828	389.424
14.97	575.766	391.362
14.98	577.375	392.971
15	578.945	394.541
15.02	581.135	396.73
15.03	582.213	397.809
15.05	582.451	398.047
15.07	582.168	397.764
15.08	582.857	398.453
15.1	582.62	398.215
15.12	583.58	399.175
15.13	583.548	399.144
15.15	584.27	399.866
15.17	585.078	400.674
15.18	586.596	402.191
15.2	587.461	403.057
15.22	587.44	403.036
15.23	586.322	401.918
15.25	585.993	401.589
15.27	585.79	401.386
15.28	587.313	402.909
15.3	589.791	405.387
15.32	592.076	407.672
15.33	592.321	407.917
15.35	592.726	408.322
15.37	593.025	408.621
15.38	593.758	409.354
15.4	595.329	410.924
15.42	595.482	411.078
15.43	595.827	411.423
15.45	595.828	411.424
15.47	596.09	411.686
15.48	595.603	411.199
15.5	595.809	411.405
15.52	596.027	411.623
15.53	596.925	412.521
15.55	597.649	413.244
15.57	598.17	413.766
15.58	599.958	415.554
15.6	601.598	417.194
15.62	603.058	418.654
15.63	603.136	418.732
15.65	602.961	418.557
15.67	601.917	417.512
15.68	601.414	417.01
15.7	600.994	416.59
15.72	601.104	416.7
15.73	603.265	418.861
15.75	605.517	421.113
15.77	607.474	423.07
15.78	607.436	423.032
15.8	606.974	422.57
15.82	606.181	421.777
15.83	606.901	422.497
15.85	608.071	423.667
15.87	608.923	424.518
15.88	610.07	425.666
15.9	610.596	426.192
15.92	610.717	426.313
15.93	609.535	425.131
15.95	608.403	423.999
15.97	608.126	423.722
15.98	609.685	425.281
16	611.553	427.149
16.02	613.225	428.821
16.03	614.717	430.313
16.05	615.457	431.053
16.07	616.236	431.831
16.08	615.74	431.336
16.1	615.76	431.355
16.12	616.282	431.878
16.13	617.849	433.445
16.15	618.679	434.275
16.17	618.958	434.554
16.18	618.801	434.397
16.2	618.506	434.102
16.22	617.828	433.424
16.23	616.791	432.387
16.25	616.423	432.019
16.27	618.562	434.158
16.28	620.663	436.259
16.3	622.433	438.028
16.32	622.655	438.251
16.33	622.776	438.371
16.35	622.801	438.396
16.37	622.976	438.571
16.38	621.744	437.34
16.4	621.045	436.641
16.42	622.305	437.901
16.43	624.776	440.372
16.45	627.056	442.652
16.47	627.192	442.788
16.48	626.044	441.64
16.5	625.738	441.334
16.52	627.152	442.748
16.53	629.186	444.782
16.55	630.866	446.462
16.57	630.702	446.297
16.58	630.068	445.664
16.6	629.887	445.483
16.62	630.333	445.929
16.63	631.442	447.038
16.65	632.689	448.285
16.67	633.224	448.82
16.68	633.639	449.235
16.7	633.933	449.529
16.72	633.874	449.469
16.73	634.867	450.463
16.75	635.967	451.563
16.77	637.254	452.85
16.78	637.189	452.785
16.8	637.944	453.54
16.82	638.758	454.353
16.83	640.772	456.368
16.85	641.128	456.724
16.87	640.677	456.273
16.88	640.082	455.678
16.9	641.454	457.05
16.92	644.272	459.868
16.93	647.263	462.858
16.95	648.171	463.767
16.97	647.741	463.337
16.98	646.963	462.558
17	646.862	462.458
17.02	647.604	463.2
17.03	649.639	465.235
17.05	650.463	466.059
17.07	651.218	466.814
17.08	651.658	467.254
17.1	653.155	468.751
17.12	654.729	470.325
17.13	655.002	470.598
17.15	655.62	471.216
17.17	654.674	470.27
17.18	655.628	471.224
17.2	654.885	470.481
17.22	656.035	471.631
17.23	656.462	472.058
17.25	659.685	475.281
17.27	662.204	477.8
17.28	664.109	479.705
17.3	665.459	481.055
17.32	665.261	480.856
17.33	666.23	481.826
17.35	666.679	482.275
17.37	668.265	483.861
17.38	669.222	484.818
17.4	670.367	485.963
17.42	670.668	486.264
17.43	670.306	485.902
17.45	671.409	487.005
17.47	671.465	487.061
17.48	673.552	489.147
17.5	673.745	489.341
17.52	674.572	490.168
17.53	675.645	491.241
17.55	677.972	493.568
17.57	679.377	494.973
17.58	680.629	496.225
17.6	681.452	497.048
17.62	680.02	495.616
17.63	680.057	495.653
17.65	680.457	496.052
17.67	681.588	497.184
17.68	683.181	498.776
17.7	683.667	499.263
17.72	683.737	499.333
17.73	682.657	498.253
17.75	683.722	499.318
17.77	682.902	498.498
17.78	684.65	500.246
17.8	683.385	498.981
17.82	686.393	501.989
17.83	686.716	502.312
17.85	689.902	505.498
17.87	691.817	507.412
17.88	696.18	511.776
17.9	698.315	513.911
17.92	699.638	515.234
17.93	700.817	516.413
17.95	700.136	515.732
17.97	701.303	516.899
17.98	700.838	516.434
18	700.786	516.382
18.02	700.243	515.839
18.03	700.388	515.984
18.05	701.412	517.008
18.07	703.031	518.627
18.08	705.877	521.472
18.1	707.74	523.336
18.12	710.641	526.237
18.13	715.359	530.955
18.15	720.699	536.295
18.17	726.842	542.438
18.18	726.875	542.47
18.2	725.493	541.089
18.22	719.469	535.065
18.23	718.582	534.178
18.25	718.802	534.397
18.27	721.67	537.265
18.28	722.385	537.981
18.3	724.792	540.387
18.32	724.872	540.468
18.33	725.454	541.05
18.35	727.761	543.357
18.37	729.909	545.505
18.38	732.145	547.741
18.4	733.605	549.201
18.42	733.15	548.746
18.43	730.51	546.106
18.45	728.768	544.364
18.47	727.774	543.37
18.48	728.439	544.035
18.5	729.924	545.52
18.52	729.056	544.651
18.53	728.832	544.428
18.55	726.305	541.901
18.57	726.712	542.308
18.58	728.353	543.949
18.6	731.767	547.363
18.62	733.268	548.864
18.63	734.061	549.657
18.65	736.322	551.918
18.67	737.962	553.557
18.68	741.873	557.469
18.7	742.058	557.653
18.72	740.769	556.365
18.73	736.665	552.26
18.75	737.682	553.278
18.77	740.212	555.808
18.78	745.444	561.04
18.8	749.736	565.331
18.82	751.597	567.192
18.83	750.125	565.721
18.85	749.544	565.14
18.87	748.306	563.901
18.88	749.634	565.23
18.9	750.178	565.774
18.92	751.001	566.597
18.93	749.629	565.225
18.95	750.478	566.074
18.97	750.087	565.682
18.98	750.517	566.113
19	750.677	566.273
19.02	750.769	566.365
19.03	752.548	568.144
19.05	753.764	569.36
19.07	754.88	570.476
19.08	756.758	572.353
19.1	758.502	574.098
19.12	761.94	577.536
19.13	763.703	579.299
19.15	764.909	580.505
19.17	761.698	577.294
19.18	760.051	575.647
19.2	756.765	572.361
19.22	758.999	574.595
19.23	761.106	576.702
19.25	765.13	580.726
19.27	766.613	582.209
19.28	768.71	584.306
19.3	768.92	584.516
19.32	770.848	586.444
19.33	770.908	586.504
19.35	769.893	585.489
19.37	769.629	585.225
19.38	769.379	584.974
19.4	770.642	586.238
19.42	770.301	585.897
19.43	771.463	587.059
19.45	770.759	586.355
19.47	772.902	588.497
19.48	774.582	590.178
19.5	777.192	592.788
19.52	778.625	594.221
19.53	780.051	595.646
19.55	782.104	597.7
19.57	782.539	598.135
19.58	784.186	599.782
19.6	784.572	600.168
19.62	784.131	599.727
19.63	781.554	597.15
19.65	780.514	596.11
19.67	780.609	596.205
19.68	781.239	596.834
19.7	783.564	599.16
19.72	784.933	600.529
19.73	787.469	603.065
19.75	789.152	604.748
19.77	791.496	607.092
19.78	790.555	606.151
19.8	790.936	606.532
19.82	791.061	606.657
19.83	793.889	609.484
19.85	794.495	610.091
19.87	795.99	611.586
19.88	795.29	610.886
19.9	794.588	610.184
19.92	792.495	608.09
19.93	793.289	608.885
19.95	794.454	610.05
19.97	797.337	612.933
19.98	799.102	614.698
20	800.898	616.493
20.02	800.53	616.126
20.03	802.745	618.341
20.05	804.796	620.392
20.07	806.397	621.993
20.08	805.388	620.984
20.1	805.195	620.79
20.12	804.806	620.402
20.13	805.398	620.994
20.15	806.111	621.707
20.17	828.881	644.477
20.18	865.669	681.265
20.2	912.872	728.468
20.22	946.782	762.378
20.23	963.974	779.57
20.25	960.717	776.313
20.27	960.68	776.276
20.28	962.354	777.949
20.3	962.435	778.03
20.32	962.972	778.568
20.33	963.227	778.823
20.35	964.289	779.884
20.37	968.045	783.641
20.38	972.268	787.864
20.4	972.96	788.556
20.42	974.407	790.003
20.43	973.836	789.431
20.45	973.808	789.404
20.47	973.942	789.537
20.48	975.542	791.137
20.5	974.941	790.537
20.52	977.012	792.608
20.53	978.175	793.77
20.55	980.702	796.298
20.57	983.273	798.869
20.58	984.115	799.711
20.6	982.574	798.17
20.62	982.055	797.651
20.63	982.491	798.087
20.65	982.964	798.56
20.67	983.187	798.783
20.68	982.911	798.507
20.7	985.479	801.075
20.72	989.031	804.627
20.73	993.309	808.904
20.75	993.882	809.478
20.77	993.273	808.869
20.78	992.483	808.079
20.8	995.199	810.794
20.82	996.796	812.391
20.83	998.405	814.001
20.85	996.899	812.495
20.87	994.788	810.384
20.88	993.862	809.458
20.9	997.585	813.181
20.92	1000.38	815.974
20.93	1004.08	819.68
20.95	1004.33	819.925
20.97	1004.96	820.559
20.98	1005.06	820.656
21	1008.52	824.114
21.02	1009.76	825.356
21.03	1015.09	830.688
21.05	1017.19	832.79
21.07	1019.89	835.485
21.08	1018.63	834.227
21.1	1017.13	832.731
21.12	1012.96	828.56
21.13	1013.29	828.89
21.15	1013.58	829.171
21.17	1017.18	832.773
21.18	1020.75	836.341
21.2	1024.59	840.186
21.22	1026.09	841.688
21.23	1030.13	845.722
21.25	1031.4	846.997
21.27	1033.35	848.942
21.28	1033.47	849.069
21.3	1031.6	847.195
21.32	1028.61	844.203
21.33	1027.06	842.654
21.35	1028.15	843.75
21.37	1030.8	846.399
21.38	1035.78	851.376
21.4	1038.97	854.571
21.42	1040.43	856.028
21.43	1040.55	856.149
21.45	1038.68	854.275
21.47	1037.66	853.261
21.48	1037.87	853.466
21.5	1039.45	855.042
21.52	1040.32	855.913
21.53	1041.31	856.904
21.55	1041.56	857.154
21.57	1043.01	858.609
21.58	1045.95	861.542
21.6	1048.67	864.268
21.62	1051.43	867.031
21.63	1054.74	870.337
21.65	1057.13	872.728
21.67	1058.29	873.887
21.68	1058.08	873.671
21.7	1057.11	872.704
21.72	1057.28	872.873
21.73	1057.3	872.894
21.75	1057.59	873.188
21.77	1056.79	872.388
21.78	1056.98	872.576
21.8	1057.33	872.922
21.82	1058.9	874.497
21.83	1060.16	875.757
21.85	1063.48	879.078
21.87	1067.02	882.611
21.88	1070.82	886.419
21.9	1070.78	886.377
21.92	1070.25	885.846
21.93	1068.02	883.612
21.95	1070.06	885.655
21.97	1070.7	886.293
21.98	1073.16	888.758
22	1072.61	888.202
22.02	1074.39	889.983
22.03	1075.15	890.742
22.05	1077.32	892.918
22.07	1077.42	893.012
22.08	1076.68	892.274
22.1	1078.03	893.625
22.12	1078.95	894.549
22.13	1079.48	895.073
22.15	1079.81	895.41
22.17	1082.6	898.198
22.18	1085.92	901.517
22.2	1087.99	903.587
22.22	1088.5	904.099
22.23	1086.59	902.188
22.25	1088.09	903.69
22.27	1089.51	905.102
22.28	1090.58	906.176
22.3	1088.11	903.702
22.32	1086.87	902.464
22.33	1087.97	903.564
22.35	1089.07	904.663
22.37	1091.01	906.604
22.38	1092.71	908.302
22.4	1096.73	912.33
22.42	1099.95	915.548
22.43	1104.85	920.447
22.45	1103.53	919.126
22.47	1101.65	917.243
22.48	1099.61	915.206
22.5	1100.97	916.571
22.52	1102.13	917.724
22.53	1104.57	920.17
22.55	1103.01	918.609
22.57	1102.68	918.276
22.58	1103.36	918.959
22.6	1105.68	921.277
22.62	1104.82	920.419
22.63	1104.26	919.854
22.65	1102.78	918.379
22.67	1106.39	921.991
22.68	1110.21	925.808
22.7	1112.59	928.181
22.72	1112.94	928.536
22.73	1111.38	926.979
22.75	1111.52	927.12
22.77	1111.79	927.384
22.78	1112.76	928.356
22.8	1111.3	926.892
22.82	1112.33	927.921
22.83	1112.54	928.137
22.85	1114.79	930.381
22.87	1116.72	932.314
22.88	1118.31	933.905
22.9	1120.56	936.152
22.92	1121.11	936.708
22.93	1121.7	937.301
22.95	1121.47	937.065
22.97	1122.51	938.103
22.98	1123.21	938.806
23	1124.37	939.968
23.02	1123.79	939.39
23.03	1124.27	939.867
23.05	1127.12	942.711
23.07	1128.93	944.524
23.08	1129.96	945.561
23.1	1128.67	944.264
23.12	1127.64	943.239
23.13	1128.42	944.019
23.15	1130.39	945.99
23.17	1131.71	947.309
23.18	1133.09	948.683
23.2	1134.85	950.447
23.22	1135.87	951.47
23.23	1137.7	953.292
23.25	1139.01	954.601
23.27	1138.83	954.422
23.28	1138.75	954.342
23.3	1138.34	953.938
23.32	1137.28	952.874
23.33	1136.21	951.811
23.35	1136.46	952.061
23.37	1136.93	952.531
23.38	1138.12	953.72
23.4	1138.07	953.668
23.42	1136.88	952.471
23.43	1137.8	953.394
23.45	1139.85	955.447
23.47	1144.67	960.262
23.48	1148.35	963.946
23.5	1150.72	966.313
23.52	1151.06	966.659
23.53	1151.61	967.208
23.55	1150.64	966.24
23.57	1149.05	964.646
23.58	1148.18	963.776
23.6	1148.22	963.814
23.62	1147.65	963.246
23.63	1147.29	962.885
23.65	1147.18	962.773
23.67	1148.08	963.673
23.68	1149.46	965.055
23.7	1151.1	966.699
23.72	1151.86	967.458
23.73	1152.19	967.787
23.75	1152.54	968.136
23.77	1151.99	967.585
23.78	1151.73	967.331
23.8	1152.31	967.901
23.82	1154.78	970.377
23.83	1158.77	974.364
23.85	1161.06	976.651
23.87	1161.99	977.584
23.88	1162.2	977.796
23.9	1162.26	977.86
23.92	1163.82	979.411
23.93	1164.34	979.934
23.95	1165.42	981.018
23.97	1164.76	980.352
23.98	1163.69	979.287
24	1159.87	975.47
24.02	1156.62	972.221

## Sheet: A1160_24_h_-_Fe_2
hour	BS	base-line-corrected BS
0.83	182.297	4.313
0.85	182.583	4.5995
0.87	182.671	4.6872
0.88	182.874	4.8899
0.9	182.889	4.905
0.92	183.286	5.3027
0.93	183.295	5.311
0.95	183.43	5.4462
0.97	182.833	4.8494
0.98	182.836	4.8522
1	182.798	4.8147
1.02	182.882	4.8981
1.03	183.024	5.0401
1.05	182.835	4.8517
1.07	183.035	5.0512
1.08	183.082	5.0985
1.1	183.433	5.449
1.12	183.565	5.5813
1.13	183.597	5.6132
1.15	183.558	5.5746
1.17	183.241	5.2574
1.18	183.304	5.3202
1.2	183.039	5.0555
1.22	183.26	5.2765
1.23	183.126	5.1421
1.25	183.183	5.1991
1.27	183.274	5.2907
1.28	183.433	5.4495
1.3	183.877	5.8936
1.32	183.604	5.6205
1.33	183.519	5.5349
1.35	183.202	5.218
1.37	183.3	5.3163
1.38	183.604	5.62
1.4	183.971	5.9872
1.42	184.401	6.4171
1.43	184.336	6.3522
1.45	184.551	6.5671
1.47	184.323	6.3394
1.48	184.271	6.2875
1.5	184.221	6.2378
1.52	183.909	5.9252
1.53	183.701	5.7169
1.55	183.357	5.3729
1.57	183.556	5.5723
1.58	183.788	5.8046
1.6	184.248	6.2643
1.62	184.434	6.4504
1.63	184.398	6.4144
1.65	184.441	6.4577
1.67	184.35	6.366
1.68	184.483	6.4991
1.7	184.639	6.6549
1.72	184.55	6.5666
1.73	184.316	6.3326
1.75	183.923	5.9389
1.77	183.866	5.8824
1.78	183.76	5.7763
1.8	183.94	5.9558
1.82	183.856	5.8727
1.83	183.925	5.9417
1.85	184.193	6.2094
1.87	184.667	6.6828
1.88	184.771	6.7871
1.9	185.043	7.0596
1.92	184.966	6.9823
1.93	185.239	7.2549
1.95	185.142	7.1578
1.97	184.79	6.8061
1.98	184.053	6.0688
2	183.657	5.6729
2.02	183.261	5.2777
2.03	183.133	5.1491
2.05	183.483	5.4995
2.07	183.709	5.7257
2.08	183.946	5.9626
2.1	184.294	6.3105
2.12	184.055	6.071
2.13	184.01	6.0259
2.15	183.832	5.8478
2.17	184.081	6.0971
2.18	184.303	6.3197
2.2	184.8	6.8161
2.22	184.939	6.9552
2.23	184.471	6.4869
2.25	183.915	5.9314
2.27	183.39	5.4066
2.28	183.45	5.4666
2.3	183.731	5.7475
2.32	184.287	6.3035
2.33	184.495	6.5117
2.35	184.407	6.4233
2.37	184.46	6.4762
2.38	184.423	6.4389
2.4	184.509	6.5257
2.42	184.553	6.5689
2.43	184.393	6.409
2.45	184.486	6.502
2.47	184.664	6.6807
2.48	185.052	7.0683
2.5	185.166	7.1827
2.52	185.488	7.5038
2.53	185.333	7.3491
2.55	184.967	6.9833
2.57	184.814	6.8304
2.58	184.607	6.6235
2.6	184.925	6.9416
2.62	185.421	7.4372
2.63	185.651	7.6676
2.65	185.88	7.8966
2.67	185.816	7.8322
2.68	185.943	7.9592
2.7	185.399	7.4155
2.72	185.604	7.6202
2.73	185.365	7.381
2.75	185.56	7.5758
2.77	185.609	7.6256
2.78	185.969	7.9854
2.8	186.207	8.2237
2.82	186.466	8.4825
2.83	186.581	8.5976
2.85	186.649	8.6655
2.87	186.607	8.6235
2.88	186.759	8.7749
2.9	186.141	8.157
2.92	185.795	7.8114
2.93	185.616	7.6327
2.95	185.707	7.723
2.97	185.743	7.7596
2.98	185.887	7.9035
3	185.952	7.9686
3.02	186.089	8.1055
3.03	186.425	8.4414
3.05	186.467	8.4834
3.07	186.346	8.3624
3.08	186.273	8.289
3.1	185.995	8.0114
3.12	185.683	7.6996
3.13	185.347	7.3638
3.15	185.35	7.3663
3.17	185.597	7.6129
3.18	186.22	8.2362
3.2	186.583	8.5993
3.22	186.854	8.8707
3.23	186.825	8.8411
3.25	186.955	8.9711
3.27	187.02	9.036
3.28	187.376	9.3928
3.3	187.306	9.3219
3.32	187.35	9.3659
3.33	187.334	9.3501
3.35	186.889	8.9049
3.37	186.698	8.7144
3.38	186.355	8.371
3.4	186.609	8.6251
3.42	186.672	8.6878
3.43	187.256	9.2725
3.45	187.238	9.2547
3.47	187.329	9.3452
3.48	187.342	9.3582
3.5	187.117	9.1329
3.52	187.004	9.0205
3.53	186.748	8.7639
3.55	186.787	8.8033
3.57	187.078	9.0945
3.58	187.173	9.1889
3.6	187.547	9.5636
3.62	187.526	9.5424
3.63	187.842	9.8584
3.65	188.031	10.0475
3.67	188.514	10.5299
3.68	188.705	10.7211
3.7	188.59	10.6059
3.72	188.615	10.631
3.73	188.179	10.1952
3.75	188.215	10.2313
3.77	188.108	10.1242
3.78	188.308	10.3245
3.8	188.353	10.3691
3.82	188.348	10.3647
3.83	188.21	10.2262
3.85	188.069	10.0856
3.87	188.203	10.2198
3.88	188.486	10.5026
3.9	188.845	10.8615
3.92	189.245	11.2612
3.93	189.453	11.4696
3.95	189.624	11.6399
3.97	189.84	11.8565
3.98	189.856	11.8725
4	190.042	12.0584
4.02	189.789	11.805
4.03	190.089	12.1049
4.05	189.737	11.7532
4.07	189.859	11.875
4.08	189.873	11.8892
4.1	190.291	12.3071
4.12	190.603	12.6191
4.13	191.06	13.0761
4.15	191.09	13.1065
4.17	190.731	12.7472
4.18	190.608	12.6243
4.2	190.677	12.693
4.22	190.898	12.9142
4.23	191.309	13.3253
4.25	191.304	13.32
4.27	191.236	13.2518
4.28	191.391	13.4068
4.3	191.517	13.5337
4.32	192.205	14.2212
4.33	192.335	14.3513
4.35	192.657	14.6734
4.37	192.365	14.3816
4.38	192.286	14.302
4.4	191.907	13.9235
4.42	191.866	13.882
4.43	192.038	14.0544
4.45	192.453	14.469
4.47	192.9	14.9168
4.48	193.053	15.0693
4.5	193.167	15.183
4.52	193.173	15.189
4.53	193.269	15.2854
4.55	193.62	15.6368
4.57	193.784	15.8006
4.58	194.015	16.0311
4.6	194.165	16.1811
4.62	194.124	16.1407
4.63	194.1	16.1158
4.65	194.009	16.0255
4.67	194.052	16.0684
4.68	194.082	16.0985
4.7	194.144	16.1603
4.72	194.133	16.1498
4.73	194.061	16.0777
4.75	194.377	16.3929
4.77	194.649	16.6652
4.78	195.113	17.1297
4.8	195.42	17.4366
4.82	195.762	17.7786
4.83	196.095	18.1117
4.85	196.2	18.2158
4.87	196.354	18.3703
4.88	196.122	18.1387
4.9	196.119	18.1357
4.92	196.065	18.081
4.93	196.11	18.1259
4.95	196.167	18.1838
4.97	195.997	18.0136
4.98	196.041	18.0577
5	195.967	17.983
5.02	196.057	18.0736
5.03	196.37	18.3859
5.05	196.724	18.7399
5.07	197.402	19.4181
5.08	197.644	19.6599
5.1	197.914	19.9304
5.12	197.631	19.6478
5.13	197.327	19.3438
5.15	197.358	19.3739
5.17	197.474	19.4905
5.18	197.671	19.6874
5.2	197.93	19.9466
5.22	198.364	20.3801
5.23	198.738	20.7539
5.25	198.884	20.8999
5.27	199.112	21.128
5.28	199.085	21.1016
5.3	199.54	21.5564
5.32	199.904	21.92
5.33	199.977	21.9937
5.35	200.081	22.0973
5.37	200.094	22.1098
5.38	200.304	22.32
5.4	200.204	22.2202
5.42	200.261	22.2773
5.43	200.088	22.1039
5.45	200.123	22.1388
5.47	200.259	22.2749
5.48	200.195	22.2109
5.5	200.241	22.2569
5.52	200.072	22.0882
5.53	199.973	21.989
5.55	199.953	21.9692
5.57	200.097	22.1136
5.58	200.218	22.2343
5.6	200.396	22.412
5.62	200.659	22.6748
5.63	200.977	22.9937
5.65	201.162	23.1783
5.67	201.48	23.4959
5.68	201.515	23.531
5.7	201.781	23.797
5.72	201.718	23.7339
5.73	201.71	23.7259
5.75	201.678	23.694
5.77	201.592	23.6081
5.78	201.75	23.7665
5.8	201.827	23.8431
5.82	202.233	24.2495
5.83	202.286	24.3021
5.85	202.493	24.509
5.87	202.097	24.1138
5.88	201.85	23.8658
5.9	201.733	23.7491
5.92	201.823	23.8389
5.93	201.832	23.8478
5.95	202.037	24.0533
5.97	201.765	23.7809
5.98	201.99	24.0062
6	201.88	23.8962
6.02	201.846	23.8622
6.03	201.706	23.722
6.05	201.585	23.6018
6.07	201.731	23.7475
6.08	201.685	23.701
6.1	201.964	23.9802
6.12	201.923	23.9396
6.13	202.194	24.2104
6.15	202.075	24.0913
6.17	201.976	23.9919
6.18	202.052	24.0678
6.2	202.139	24.1549
6.22	202.406	24.4224
6.23	202.299	24.3149
6.25	201.864	23.8802
6.27	201.698	23.7146
6.28	201.22	23.2364
6.3	200.977	22.9938
6.32	200.425	22.441
6.33	200.288	22.3041
6.35	200.294	22.3102
6.37	200.817	22.8336
6.38	201.274	23.2898
6.4	201.384	23.4002
6.42	201.489	23.5057
6.43	201.424	23.4402
6.45	201.544	23.5606
6.47	201.71	23.7267
6.48	201.593	23.6088
6.5	201.288	23.3048
6.52	200.654	22.6703
6.53	200.589	22.6048
6.55	200.575	22.591
6.57	200.643	22.6596
6.58	200.473	22.4897
6.6	200.333	22.3494
6.62	199.906	21.9221
6.63	199.854	21.8702
6.65	199.711	21.7269
6.67	199.972	21.988
6.68	199.905	21.9212
6.7	200.32	22.3361
6.72	199.978	21.9948
6.73	200.033	22.0493
6.75	199.646	21.6624
6.77	199.719	21.7357
6.78	199.605	21.6209
6.8	199.817	21.8331
6.82	200.094	22.1099
6.83	200.078	22.0948
6.85	200.048	22.0647
6.87	199.979	21.9957
6.88	199.677	21.6933
6.9	199.57	21.5862
6.92	199.425	21.4411
6.93	199.49	21.5061
6.95	199.452	21.4682
6.97	199.455	21.4711
6.98	199.418	21.4348
7	199.195	21.2117
7.02	199.288	21.3048
7.03	199.089	21.1058
7.05	199.353	21.369
7.07	199.319	21.3352
7.08	199.756	21.7726
7.1	199.973	21.9893
7.12	199.959	21.975
7.13	199.812	21.8279
7.15	199.582	21.5981
7.17	199.354	21.3705
7.18	199.449	21.4649
7.2	199.617	21.6328
7.22	199.922	21.9381
7.23	199.875	21.8917
7.25	199.878	21.8943
7.27	199.644	21.6599
7.28	199.654	21.6704
7.3	199.878	21.894
7.32	199.933	21.9496
7.33	200.13	22.1462
7.35	199.99	22.0065
7.37	200.068	22.0846
7.38	200.221	22.2375
7.4	200.59	22.6067
7.42	200.983	22.9995
7.43	200.977	22.9935
7.45	200.992	23.0081
7.47	200.953	22.9693
7.48	201.246	23.2625
7.5	201.571	23.5878
7.52	201.679	23.6953
7.53	201.868	23.8841
7.55	201.661	23.6777
7.57	201.72	23.7359
7.58	201.475	23.4908
7.6	201.433	23.4488
7.62	201.586	23.6025
7.63	201.99	24.0067
7.65	202.395	24.4116
7.67	202.467	24.4837
7.68	202.514	24.5299
7.7	202.529	24.545
7.72	202.411	24.4277
7.73	202.709	24.7256
7.75	202.839	24.8548
7.77	203.254	25.2704
7.78	203.449	25.4652
7.8	203.671	25.6876
7.82	203.462	25.4786
7.83	203.225	25.2409
7.85	203.16	25.1763
7.87	203.078	25.0942
7.88	203.24	25.2563
7.9	203.361	25.3769
7.92	203.485	25.5011
7.93	203.622	25.6386
7.95	203.557	25.5732
7.97	203.738	25.7542
7.98	204.09	26.1059
8	204.539	26.5553
8.02	205.048	27.0645
8.03	205.13	27.1461
8.05	204.911	26.9268
8.07	204.514	26.5306
8.08	204.406	26.4228
8.1	204.559	26.5757
8.12	204.854	26.8706
8.13	205.56	27.5768
8.15	205.884	27.9001
8.17	206.175	28.1912
8.18	206.124	28.1405
8.2	205.869	27.8848
8.22	205.796	27.8123
8.23	205.718	27.7343
8.25	205.869	27.8854
8.27	205.988	28.004
8.28	206.266	28.2825
8.3	206.402	28.418
8.32	206.53	28.546
8.33	206.893	28.9089
8.35	207.03	29.0463
8.37	207.277	29.2934
8.38	207.215	29.2309
8.4	207.126	29.1427
8.42	207.099	29.1155
8.43	207.168	29.1842
8.45	207.322	29.3383
8.47	207.467	29.4836
8.48	207.45	29.4659
8.5	207.632	29.648
8.52	207.425	29.4409
8.53	207.62	29.6359
8.55	207.393	29.4092
8.57	207.936	29.9523
8.58	208.237	30.2532
8.6	208.822	30.8385
8.62	208.851	30.8675
8.63	208.97	30.9863
8.65	208.863	30.8795
8.67	209.049	31.0653
8.68	209.214	31.23
8.7	209.608	31.6246
8.72	209.678	31.6941
8.73	210.093	32.1094
8.75	209.954	31.9705
8.77	210.081	32.0973
8.78	209.998	32.0144
8.8	210.447	32.4636
8.82	210.792	32.8085
8.83	211.041	33.0569
8.85	211.251	33.2674
8.87	211.208	33.2247
8.88	211.119	33.1355
8.9	211.131	33.1477
8.92	210.924	32.9403
8.93	211.18	33.196
8.95	211.327	33.343
8.97	212.039	34.0551
8.98	212.417	34.4332
9	213.008	35.0248
9.02	213.31	35.3268
9.03	213.387	35.403
9.05	213.587	35.603
9.07	213.327	35.3435
9.08	213.355	35.3716
9.1	213.069	35.0849
9.12	213.45	35.4665
9.13	213.609	35.6257
9.15	213.843	35.8589
9.17	213.713	35.7297
9.18	213.683	35.6995
9.2	213.619	35.6354
9.22	214.004	36.0207
9.23	214.088	36.1045
9.25	213.887	35.9028
9.27	213.4	35.4165
9.28	213.034	35.05
9.3	212.959	34.9754
9.32	212.844	34.8605
9.33	213.02	35.0367
9.35	212.69	34.7062
9.37	212.658	34.6743
9.38	212.678	34.6947
9.4	212.402	34.4182
9.42	212.233	34.2489
9.43	211.75	33.7663
9.45	212.496	34.5125
9.47	213.002	35.0179
9.48	214.385	36.4016
9.5	215.01	37.0261
9.52	215.879	37.8948
9.53	216.372	38.3883
9.55	216.954	38.9701
9.57	217.798	39.8148
9.58	218.435	40.4514
9.6	219.565	41.5808
9.62	221.046	43.0624
9.63	222.953	44.969
9.65	225.107	47.1235
9.67	227.499	49.5149
9.68	229.783	51.7991
9.7	231.97	53.986
9.72	234.475	56.4917
9.73	237.268	59.2848
9.75	239.616	61.6319
9.77	242.211	64.2271
9.78	244.058	66.0743
9.8	245.6	67.6163
9.82	247.095	69.1116
9.83	249.056	71.0722
9.85	251.611	73.6271
9.87	254.101	76.1168
9.88	256.778	78.7946
9.9	258.79	80.8063
9.92	261.234	83.2506
9.93	263.816	85.8323
9.95	266.563	88.5793
9.97	268.962	90.9782
9.98	271.386	93.4019
10	273.274	95.2901
10.02	274.603	96.6195
10.03	275.267	97.2834
10.05	275.947	97.9628
10.07	276.206	98.2227
10.08	277.038	99.0546
10.1	277.414	99.4306
10.12	277.958	99.9745
10.13	278.813	100.829
10.15	280.21	102.226
10.17	281.782	103.798
10.18	283.329	105.346
10.2	284.784	106.8
10.22	286.016	108.032
10.23	287.22	109.236
10.25	288.63	110.647
10.27	289.814	111.83
10.28	290.996	113.012
10.3	292.185	114.201
10.32	293.188	115.204
10.33	294.329	116.345
10.35	294.965	116.982
10.37	296.056	118.073
10.38	296.758	118.774
10.4	298.216	120.232
10.42	299.322	121.339
10.43	300.85	122.867
10.45	302.013	124.029
10.47	303.324	125.341
10.48	304.505	126.521
10.5	305.395	127.412
10.52	306.136	128.152
10.53	307.19	129.206
10.55	308.494	130.511
10.57	310.284	132.301
10.58	312.209	134.225
10.6	313.754	135.77
10.62	315.221	137.237
10.63	316.412	138.428
10.65	317.925	139.941
10.67	319.237	141.254
10.68	320.904	142.92
10.7	322.326	144.342
10.72	324.756	146.773
10.73	320.561	142.577
10.75	311.921	133.937
10.77	299.518	121.534
10.78	290.265	112.282
10.8	285.233	107.249
10.82	286.462	108.478
10.83	287.562	109.579
10.85	288.977	110.993
10.87	290.737	112.753
10.88	292.33	114.346
10.9	293.68	115.696
10.92	294.41	116.426
10.93	295.788	117.804
10.95	296.895	118.911
10.97	298.671	120.688
10.98	299.844	121.86
11	301.657	123.673
11.02	302.931	124.948
11.03	304.82	126.837
11.05	306.307	128.323
11.07	307.625	129.641
11.08	308.601	130.617
11.1	309.345	131.362
11.12	310.107	132.124
11.13	310.858	132.874
11.15	311.812	133.828
11.17	313.16	135.177
11.18	314.365	136.382
11.2	315.505	137.522
11.22	316.567	138.583
11.23	317.923	139.94
11.25	319.716	141.732
11.27	321.364	143.38
11.28	322.498	144.514
11.3	323.534	145.55
11.32	324.462	146.479
11.33	326.05	148.067
11.35	327.353	149.37
11.37	328.714	150.73
11.38	329.634	151.65
11.4	330.971	152.988
11.42	332.777	154.794
11.43	334.828	156.844
11.45	337.05	159.066
11.47	338.569	160.585
11.48	340.005	162.021
11.5	340.825	162.841
11.52	341.835	163.851
11.53	342.946	164.962
11.55	344.553	166.569
11.57	345.989	168.006
11.58	347.329	169.345
11.6	348.479	170.496
11.62	350.002	172.018
11.63	351.283	173.299
11.65	353.031	175.047
11.67	354.246	176.262
11.68	355.914	177.93
11.7	357.594	179.61
11.72	359.214	181.23
11.73	360.138	182.154
11.75	361.403	183.419
11.77	362.437	184.454
11.78	364.043	186.059
11.8	365.418	187.434
11.82	366.954	188.971
11.83	368.654	190.67
11.85	370.661	192.678
11.87	372.103	194.12
11.88	373.298	195.314
11.9	374.884	196.9
11.92	376.477	198.493
11.93	379.12	201.137
11.95	381.252	203.268
11.97	382.489	204.505
11.98	382.795	204.811
12	382.898	204.915
12.02	383.763	205.78
12.03	385.678	207.694
12.05	388.371	210.388
12.07	390.486	212.502
12.08	392.32	214.336
12.1	393.596	215.612
12.12	394.045	216.061
12.13	393.632	215.649
12.15	393.501	215.518
12.17	393.919	215.935
12.18	395.726	217.742
12.2	397.374	219.39
12.22	398.936	220.952
12.23	399.311	221.328
12.25	401.065	223.082
12.27	402.537	224.553
12.28	405.059	227.075
12.3	406.442	228.458
12.32	407.829	229.846
12.33	407.926	229.943
12.35	408.7	230.717
12.37	409.813	231.83
12.38	411.91	233.927
12.4	413.762	235.778
12.42	415.557	237.573
12.43	415.787	237.804
12.45	415.992	238.009
12.47	416.826	238.842
12.48	418.338	240.354
12.5	419.524	241.54
12.52	421.666	243.682
12.53	422.226	244.242
12.55	423.888	245.905
12.57	424.676	246.692
12.58	425.848	247.864
12.6	425.99	248.006
12.62	427.539	249.555
12.63	428.762	250.779
12.65	430.89	252.906
12.67	432.637	254.654
12.68	434.132	256.149
12.7	435.147	257.163
12.72	436.198	258.214
12.73	435.535	257.551
12.75	435.765	257.782
12.77	435.136	257.153
12.78	436.881	258.897
12.8	436.885	258.902
12.82	437.751	259.767
12.83	437.695	259.711
12.85	438.821	260.837
12.87	440.93	262.946
12.88	442.378	264.395
12.9	443.248	265.264
12.92	443.229	265.245
12.93	444.626	266.642
12.95	445.152	267.168
12.97	446.854	268.87
12.98	447.769	269.786
13	448.685	270.702
13.02	449.805	271.821
13.03	451.036	273.052
13.05	451.347	273.363
13.07	450.821	272.837
13.08	450.138	272.155
13.1	449.854	271.87
13.12	450.876	272.893
13.13	452.984	275
13.15	455.097	277.114
13.17	455.888	277.904
13.18	455.587	277.603
13.2	455.266	277.282
13.22	455.952	277.968
13.23	457.191	279.208
13.25	458.099	280.116
13.27	458.834	280.851
13.28	459.404	281.421
13.3	460.168	282.185
13.32	462.054	284.07
13.33	463.104	285.12
13.35	463.438	285.454
13.37	463.232	285.249
13.38	463.899	285.915
13.4	464.292	286.309
13.42	467.199	289.215
13.43	469.649	291.666
13.45	472.259	294.275
13.47	473.812	295.828
13.48	475.684	297.701
13.5	476.834	298.85
13.52	476.728	298.745
13.53	475.483	297.5
13.55	473.829	295.845
13.57	473.097	295.113
13.58	473.866	295.882
13.6	476.402	298.418
13.62	478.679	300.695
13.63	481.315	303.331
13.65	483.175	305.191
13.67	483.253	305.27
13.68	482.048	304.065
13.7	480.815	302.831
13.72	481.017	303.034
13.73	483.498	305.514
13.75	486.879	308.895
13.77	489.272	311.288
13.78	489.885	311.901
13.8	488.582	310.599
13.82	486.195	308.211
13.83	484.861	306.878
13.85	485.794	307.811
13.87	488.282	310.298
13.88	490.326	312.343
13.9	491.62	313.637
13.92	490.717	312.734
13.93	489.028	311.044
13.95	487.798	309.815
13.97	488.551	310.567
13.98	489.532	311.548
14	490.749	312.765
14.02	490.713	312.729
14.03	490.309	312.326
14.05	489.767	311.784
14.07	491.627	313.643
14.08	494.599	316.615
14.1	497.398	319.414
14.12	498.23	320.246
14.13	498.548	320.565
14.15	496.726	318.742
14.17	495.587	317.604
14.18	495.367	317.384
14.2	495.695	317.711
14.22	496.702	318.719
14.23	497.565	319.582
14.25	498.569	320.585
14.27	497.835	319.852
14.28	498.503	320.519
14.3	498.749	320.765
14.32	500.298	322.314
14.33	501.547	323.563
14.35	503.002	325.019
14.37	503.606	325.622
14.38	505.046	327.063
14.4	506.466	328.482
14.42	506.981	328.998
14.43	506.329	328.346
14.45	505.868	327.885
14.47	505.656	327.673
14.48	507.02	329.037
14.5	508.295	330.311
14.52	509.253	331.27
14.53	508.821	330.838
14.55	509.396	331.412
14.57	509.192	331.208
14.58	509.459	331.475
14.6	508.328	330.345
14.62	507.582	329.598
14.63	506.793	328.809
14.65	508.058	330.074
14.67	510.738	332.755
14.68	513.895	335.911
14.7	516.182	338.199
14.72	516.655	338.671
14.73	516.328	338.344
14.75	515.436	337.453
14.77	515.171	337.187
14.78	516.043	338.059
14.8	517.211	339.228
14.82	518.182	340.199
14.83	518.316	340.332
14.85	517.831	339.848
14.87	517.59	339.606
14.88	518.251	340.268
14.9	519.023	341.04
14.92	519.12	341.136
14.93	519.272	341.288
14.95	519.164	341.181
14.97	520.677	342.693
14.98	522.789	344.806
15	525.323	347.339
15.02	526.503	348.519
15.03	526.447	348.463
15.05	525.56	347.576
15.07	525.194	347.21
15.08	525.281	347.297
15.1	525.661	347.677
15.12	525.412	347.428
15.13	524.505	346.521
15.15	525.227	347.243
15.17	527.214	349.23
15.18	529.099	351.115
15.2	531.013	353.029
15.22	531.498	353.514
15.23	530.821	352.838
15.25	531.007	353.023
15.27	531.999	354.015
15.28	532.657	354.674
15.3	534.087	356.103
15.32	533.689	355.706
15.33	534.136	356.152
15.35	533.36	355.377
15.37	532.828	354.845
15.38	530.837	352.853
15.4	530.202	352.219
15.42	529.983	352
15.43	531.296	353.313
15.45	533.248	355.265
15.47	533.786	355.802
15.48	534.216	356.232
15.5	535.385	357.401
15.52	537.349	359.365
15.53	539.7	361.716
15.55	540.843	362.859
15.57	541.925	363.942
15.58	541.357	363.374
15.6	542.062	364.078
15.62	541.972	363.988
15.63	542.505	364.521
15.65	541.539	363.555
15.67	540.938	362.955
15.68	539.645	361.661
15.7	538.276	360.292
15.72	536.969	358.985
15.73	536.885	358.901
15.75	537.092	359.108
15.77	537.854	359.87
15.78	539.218	361.234
15.8	540.269	362.285
15.82	540.368	362.385
15.83	540.273	362.289
15.85	539.392	361.408
15.87	539.364	361.381
15.88	539.424	361.441
15.9	540.258	362.274
15.92	540.878	362.894
15.93	542.112	364.128
15.95	544.663	366.68
15.97	547.198	369.215
15.98	549.499	371.515
16	550.432	372.448
16.02	551.914	373.93
16.03	551.93	373.947
16.05	552.093	374.109
16.07	550.7	372.716
16.08	550.042	372.058
16.1	549.138	371.155
16.12	549.318	371.335
16.13	548.83	370.846
16.15	549.381	371.397
16.17	549.99	372.006
16.18	551.36	373.376
16.2	551.392	373.408
16.22	551.073	373.09
16.23	550.781	372.797
16.25	551.02	373.037
16.27	551.788	373.805
16.28	552.415	374.432
16.3	552.369	374.385
16.32	551.862	373.878
16.33	552.101	374.117
16.35	553.45	375.466
16.37	554.388	376.404
16.38	555.181	377.197
16.4	554.831	376.847
16.42	554.644	376.66
16.43	554.987	377.004
16.45	556.299	378.315
16.47	557.401	379.417
16.48	557.658	379.674
16.5	558.357	380.373
16.52	558.389	380.405
16.53	559.097	381.113
16.55	559.677	381.693
16.57	561.207	383.224
16.58	562.858	384.874
16.6	563.873	385.889
16.62	564.673	386.689
16.63	564.652	386.668
16.65	564.491	386.508
16.67	564.888	386.904
16.68	564.899	386.915
16.7	564.632	386.648
16.72	564.527	386.543
16.73	566.029	388.045
16.75	567.417	389.433
16.77	569.552	391.568
16.78	570.173	392.189
16.8	570.452	392.468
16.82	570.671	392.687
16.83	571.342	393.358
16.85	572.067	394.083
16.87	573.081	395.097
16.88	574.189	396.206
16.9	575.759	397.776
16.92	576.149	398.165
16.93	576.832	398.848
16.95	576.67	398.687
16.97	577.402	399.419
16.98	579.319	401.335
17	580.936	402.952
17.02	581.017	403.033
17.03	580.326	402.342
17.05	580.251	402.267
17.07	580.078	402.095
17.08	581.971	403.988
17.1	582.985	405.002
17.12	583.549	405.566
17.13	584.88	406.896
17.15	587.346	409.363
17.17	589.602	411.619
17.18	591.075	413.091
17.2	592.049	414.065
17.22	592.306	414.323
17.23	592.526	414.542
17.25	592.441	414.457
17.27	592.079	414.095
17.28	592.432	414.449
17.3	593.876	415.892
17.32	596.783	418.799
17.33	599.041	421.057
17.35	600.759	422.775
17.37	601.755	423.772
17.38	601.72	423.736
17.4	602.149	424.165
17.42	603.799	425.816
17.43	606.109	428.125
17.45	608.619	430.635
17.47	610.629	432.645
17.48	610.073	432.09
17.5	608.801	430.817
17.52	608.994	431.01
17.53	608.706	430.722
17.55	608.529	430.546
17.57	607.498	429.515
17.58	607.614	429.63
17.6	607.895	429.912
17.62	610.944	432.96
17.63	612.562	434.578
17.65	614.77	436.786
17.67	616.016	438.032
17.68	617.835	439.851
17.7	618.667	440.683
17.72	620.668	442.684
17.73	621.417	443.433
17.75	621.446	443.462
17.77	621.014	443.03
17.78	620.345	442.361
17.8	621.159	443.175
17.82	624.857	446.873
17.83	628.307	450.324
17.85	631.064	453.081
17.87	632.386	454.402
17.88	632.61	454.626
17.9	632.389	454.405
17.92	634.256	456.273
17.93	636.069	458.086
17.95	638.018	460.034
17.97	638.221	460.237
17.98	637.448	459.465
18	636.686	458.702
18.02	637.018	459.034
18.03	637.015	459.031
18.05	636.323	458.34
18.07	636.527	458.543
18.08	636.347	458.364
18.1	637.376	459.392
18.12	638.337	460.353
18.13	640.168	462.185
18.15	641.988	464.005
18.17	645.514	467.531
18.18	646.191	468.207
18.2	646.832	468.849
18.22	645.651	467.667
18.23	645.359	467.375
18.25	643.184	465.2
18.27	643.724	465.741
18.28	643.709	465.725
18.3	646.09	468.106
18.32	646.38	468.396
18.33	646.053	468.07
18.35	643.56	465.576
18.37	642.312	464.328
18.38	642.652	464.668
18.4	644.912	466.929
18.42	646.931	468.947
18.43	650.471	472.487
18.45	652.006	474.022
18.47	653.27	475.287
18.48	653.186	475.203
18.5	653.653	475.67
18.52	653.456	475.472
18.53	655.623	477.639
18.55	656.304	478.32
18.57	657.016	479.033
18.58	657.938	479.954
18.6	657.664	479.68
18.62	658.087	480.103
18.63	657.481	479.497
18.65	657.76	479.776
18.67	657.771	479.787
18.68	659.367	481.383
18.7	659.929	481.945
18.72	659.621	481.638
18.73	659.693	481.71
18.75	660.87	482.886
18.77	663.075	485.092
18.78	664.468	486.484
18.8	664.477	486.494
18.82	663.704	485.72
18.83	663.636	485.652
18.85	664.77	486.787
18.87	665.87	487.886
18.88	668.31	490.327
18.9	669.028	491.044
18.92	669.549	491.565
18.93	669.42	491.436
18.95	669.346	491.362
18.97	670.322	492.338
18.98	671.318	493.334
19	671.096	493.112
19.02	669.84	491.856
19.03	669.438	491.454
19.05	668.981	490.998
19.07	669.944	491.961
19.08	671.662	493.678
19.1	672.408	494.425
19.12	674.344	496.36
19.13	674.448	496.464
19.15	675.439	497.455
19.17	675.698	497.714
19.18	677.393	499.41
19.2	676.994	499.011
19.22	676.955	498.971
19.23	676.397	498.413
19.25	676.727	498.743
19.27	678.639	500.655
19.28	680.406	502.422
19.3	681.686	503.703
19.32	683.033	505.05
19.33	683.665	505.682
19.35	683.799	505.816
19.37	684.799	506.816
19.38	685.93	507.946
19.4	685.869	507.886
19.42	685.021	507.037
19.43	683.679	505.695
19.45	682.465	504.481
19.47	684.536	506.552
19.48	686.721	508.737
19.5	688.812	510.829
19.52	688.782	510.799
19.53	689.036	511.053
19.55	687.569	509.586
19.57	687.454	509.47
19.58	686.717	508.734
19.6	686.503	508.52
19.62	686.225	508.241
19.63	688.018	510.034
19.65	690.576	512.592
19.67	692.196	514.212
19.68	694.102	516.119
19.7	694.104	516.12
19.72	694.62	516.636
19.73	694.041	516.057
19.75	695.806	517.823
19.77	694.048	516.064
19.78	695.381	517.398
19.8	694.759	516.776
19.82	696.968	518.984
19.83	697.727	519.743
19.85	700.288	522.305
19.87	701.306	523.322
19.88	702.929	524.945
19.9	702.704	524.72
19.92	701.913	523.929
19.93	700.719	522.736
19.95	706.866	528.882
19.97	730.809	552.825
19.98	764.549	586.566
20	798.236	620.252
20.02	818.974	640.99
20.03	827.172	649.188
20.05	826.263	648.28
20.07	827.327	649.344
20.08	827.116	649.132
20.1	826.193	648.209
20.12	826.404	648.42
20.13	828.904	650.92
20.15	833.115	655.132
20.17	834.795	656.812
20.18	835.481	657.497
20.2	835.331	657.347
20.22	835.026	657.042
20.23	835.48	657.496
20.25	837.547	659.563
20.27	839.898	661.914
20.28	842.809	664.825
20.3	844.321	666.338
20.32	844.409	666.426
20.33	842.452	664.468
20.35	843.446	665.463
20.37	844.875	666.891
20.38	847.75	669.767
20.4	849.168	671.184
20.42	850.184	672.2
20.43	851.014	673.031
20.45	851.112	673.128
20.47	851.643	673.659
20.48	851.804	673.82
20.5	852.555	674.572
20.52	853.898	675.914
20.53	856.203	678.219
20.55	857.747	679.764
20.57	858.716	680.733
20.58	858.978	680.994
20.6	858.767	680.783
20.62	860.014	682.03
20.63	862.294	684.31
20.65	866.301	688.317
20.67	868.112	690.128
20.68	872.605	694.621
20.7	873.325	695.341
20.72	875.264	697.281
20.73	872.989	695.006
20.75	873.023	695.039
20.77	871.586	693.603
20.78	874.258	696.275
20.8	877.439	699.456
20.82	880.872	702.889
20.83	882.791	704.807
20.85	883.517	705.533
20.87	882.942	704.958
20.88	882.056	704.073
20.9	880.77	702.786
20.92	883.355	705.371
20.93	884.41	706.427
20.95	887.404	709.421
20.97	889.056	711.072
20.98	890.79	712.807
21	890.833	712.849
21.02	892.018	714.034
21.03	891.943	713.959
21.05	891.691	713.708
21.07	893.626	715.643
21.08	896.022	718.038
21.1	895.906	717.922
21.12	894.722	716.739
21.13	894.459	716.475
21.15	897.249	719.265
21.17	900.343	722.359
21.18	905.215	727.231
21.2	905.104	727.12
21.22	903.863	725.879
21.23	902.387	724.403
21.25	904.051	726.067
21.27	905.861	727.877
21.28	909.649	731.665
21.3	912.122	734.139
21.32	913.801	735.817
21.33	913.361	735.378
21.35	913.702	735.719
21.37	913.279	735.296
21.38	913.713	735.73
21.4	915.014	737.031
21.42	918.678	740.694
21.43	920.13	742.147
21.45	922.841	744.857
21.47	922.825	744.841
21.48	922.301	744.317
21.5	920.108	742.124
21.52	918.875	740.891
21.53	919.024	741.04
21.55	920.645	742.662
21.57	925.477	747.493
21.58	927.395	749.411
21.6	929.921	751.937
21.62	930.02	752.036
21.63	931.15	753.166
21.65	931.534	753.55
21.67	933.602	755.619
21.68	935.261	757.277
21.7	936.824	758.841
21.72	938.936	760.952
21.73	938.999	761.015
21.75	938.282	760.298
21.77	938.861	760.878
21.78	940.95	762.966
21.8	944.821	766.837
21.82	947.504	769.521
21.83	946.947	768.964
21.85	946.024	768.04
21.87	943.579	765.595
21.88	944.323	766.34
21.9	944.341	766.357
21.92	945.944	767.961
21.93	945.849	767.865
21.95	947.91	769.926
21.97	948.913	770.929
21.98	949.781	771.798
22	952.578	774.595
22.02	952.874	774.89
22.03	953.47	775.486
22.05	952.631	774.648
22.07	953.007	775.023
22.08	952.395	774.412
22.1	954.722	776.739
22.12	956.519	778.535
22.13	958.531	780.547
22.15	960.591	782.607
22.17	962.505	784.522
22.18	964.357	786.374
22.2	965.394	787.41
22.22	965.929	787.945
22.23	965.726	787.742
22.25	965.864	787.88
22.27	966.066	788.083
22.28	968.296	790.312
22.3	968.941	790.957
22.32	969.304	791.32
22.33	969.27	791.287
22.35	969.148	791.164
22.37	970.4	792.417
22.38	972.572	794.588
22.4	975.586	797.602
22.42	979.021	801.038
22.43	981.654	803.67
22.45	982.185	804.201
22.47	978.964	800.981
22.48	975.619	797.635
22.5	972.168	794.185
22.52	972.4	794.416
22.53	972.642	794.658
22.55	973.221	795.237
22.57	971.035	793.051
22.58	970.182	792.199
22.6	970.201	792.217
22.62	973.173	795.189
22.63	974.637	796.653
22.65	976.733	798.749
22.67	974.484	796.501
22.68	974.371	796.387
22.7	975.124	797.14
22.72	978.402	800.419
22.73	980.774	802.79
22.75	982.118	804.135
22.77	982.14	804.157
22.78	981.448	803.464
22.8	983.273	805.289
22.82	983.847	805.863
22.83	986.636	808.653
22.85	987.689	809.705
22.87	988.312	810.328
22.88	987.254	809.27
22.9	987.107	809.124
22.92	987.039	809.055
22.93	987.148	809.164
22.95	988.414	810.43
22.97	987.81	809.827
22.98	989.04	811.056
23	988.489	810.506
23.02	989.484	811.5
23.03	988.82	810.837
23.05	990.462	812.478
23.07	990.962	812.978
23.08	992.961	814.977
23.1	994.399	816.415
23.12	997.088	819.104
23.13	998.553	820.569
23.15	1000.86	822.876
23.17	1000.08	822.099
23.18	999.062	821.079
23.2	998.384	820.4
23.22	999.705	821.721
23.23	1000.23	822.249
23.25	1002.75	824.762
23.27	1002.24	824.253
23.28	1001.75	823.768
23.3	1001.89	823.903
23.32	1004.2	826.217
23.33	1004.52	826.541
23.35	1007.11	829.129
23.37	1009	831.015
23.38	1009.25	831.269
23.4	1011.12	833.137
23.42	1011.54	833.553
23.43	1013.09	835.106
23.45	1013.87	835.883
23.47	1015.66	837.677
23.48	1015.03	837.045
23.5	1016.58	838.594
23.52	1016.85	838.867
23.53	1017.39	839.402
23.55	1018.76	840.777
23.57	1019.94	841.957
23.58	1020.77	842.786
23.6	1021.65	843.664
23.62	1021.43	843.45
23.63	1021.23	843.25
23.65	1023.88	845.895
23.67	1025.28	847.296
23.68	1025.09	847.105
23.7	1024.62	846.636
23.72	1025.2	847.214
23.73	1026.14	848.16
23.75	1028.42	850.434
23.77	1030.45	852.469
23.78	1029.79	851.81
23.8	1029.89	851.909
23.82	1027.91	849.927
23.83	1027.67	849.682
23.85	1026.31	848.327
23.87	1028.99	851.01
23.88	1030.55	852.563
23.9	1032.91	854.925
23.92	1033.07	855.086
23.93	1034.82	856.837
23.95	1035.52	857.538
23.97	1037.64	859.652
23.98	1037.92	859.934
24	1036.8	858.82
24.02	1033.93	855.943

## Sheet: A1160_24_h_-_Fe_3
hour	BS	base-line-corrected BS
0.83	150.749	2.57754
0.85	150.812	2.64034
0.87	150.966	2.79444
0.88	150.927	2.75574
0.9	150.719	2.54704
0.92	150.408	2.23614
0.93	150.287	2.11514
0.95	150.262	2.09034
0.97	150.439	2.26754
0.98	150.631	2.45934
1	150.837	2.66504
1.02	150.988	2.81664
1.03	151.112	2.94044
1.05	151.069	2.89714
1.07	150.838	2.66604
1.08	150.632	2.46074
1.1	150.516	2.34464
1.12	150.707	2.53524
1.13	150.927	2.75504
1.15	151.174	3.00204
1.17	151.237	3.06534
1.18	151.212	3.04084
1.2	151.079	2.90704
1.22	150.995	2.82384
1.23	150.934	2.76194
1.25	151.057	2.88504
1.27	151.231	3.05914
1.28	151.433	3.26144
1.3	151.351	3.17974
1.32	151.455	3.28364
1.33	151.254	3.08224
1.35	151.14	2.96854
1.37	151.145	2.97364
1.38	151.232	3.06004
1.4	151.26	3.08804
1.42	151.48	3.30874
1.43	151.373	3.20184
1.45	151.239	3.06704
1.47	151.02	2.84874
1.48	151.008	2.83694
1.5	150.75	2.57834
1.52	150.828	2.65684
1.53	150.741	2.56944
1.55	150.935	2.76394
1.57	151.039	2.86764
1.58	151.5	3.32874
1.6	151.665	3.49344
1.62	151.856	3.68404
1.63	151.574	3.40264
1.65	151.29	3.11824
1.67	150.942	2.77084
1.68	150.966	2.79494
1.7	151.284	3.11264
1.72	151.563	3.39114
1.73	151.853	3.68154
1.75	151.82	3.64874
1.77	151.745	3.57344
1.78	151.468	3.29594
1.8	151.2	3.02804
1.82	150.95	2.77824
1.83	150.819	2.64704
1.85	150.952	2.78034
1.87	151.151	2.97944
1.88	151.5	3.32894
1.9	151.879	3.70744
1.92	151.938	3.76664
1.93	151.744	3.57274
1.95	151.465	3.29394
1.97	151.293	3.12194
1.98	151.01	2.83814
2	151.106	2.93394
2.02	151.047	2.87534
2.03	151.158	2.98634
2.05	151.387	3.21554
2.07	151.477	3.30504
2.08	151.246	3.07474
2.1	150.862	2.69044
2.12	150.703	2.53144
2.13	150.519	2.34794
2.15	150.805	2.63344
2.17	151.018	2.84694
2.18	151.333	3.16174
2.2	151.274	3.10254
2.22	151.283	3.11114
2.23	151.004	2.83274
2.25	151.096	2.92454
2.27	151.011	2.83934
2.28	151.265	3.09314
2.3	151.28	3.10864
2.32	151.343	3.17174
2.33	151.218	3.04594
2.35	151.28	3.10814
2.37	151.326	3.15434
2.38	151.489	3.31724
2.4	151.662	3.49054
2.42	151.806	3.63424
2.43	151.724	3.55214
2.45	151.85	3.67884
2.47	151.623	3.45144
2.48	151.595	3.42394
2.5	151.616	3.44474
2.52	151.735	3.56354
2.53	151.766	3.59444
2.55	151.774	3.60234
2.57	151.518	3.34604
2.58	151.425	3.25354
2.6	151.488	3.31674
2.62	151.756	3.58474
2.63	151.857	3.68504
2.65	152.185	4.01394
2.67	152.178	4.00634
2.68	152.232	4.06094
2.7	152.173	4.00194
2.72	152.115	3.94354
2.73	151.901	3.72984
2.75	151.942	3.77004
2.77	151.911	3.73934
2.78	152.058	3.88684
2.8	151.849	3.67744
2.82	151.791	3.61934
2.83	151.517	3.34514
2.85	151.605	3.43344
2.87	151.666	3.49444
2.88	151.833	3.66114
2.9	151.991	3.81944
2.92	152.161	3.98934
2.93	152.279	4.10744
2.95	152.253	4.08174
2.97	152.059	3.88704
2.98	151.852	3.68024
3	151.65	3.47894
3.02	151.75	3.57874
3.03	151.913	3.74124
3.05	152.107	3.93564
3.07	152.1	3.92854
3.08	151.985	3.81374
3.1	151.675	3.50374
3.12	151.797	3.62544
3.13	151.963	3.79104
3.15	152.117	3.94494
3.17	152.118	3.94604
3.18	152.119	3.94794
3.2	152.209	4.03704
3.22	152.525	4.35324
3.23	152.679	4.50764
3.25	152.638	4.46684
3.27	152.378	4.20654
3.28	152.033	3.86134
3.3	151.624	3.45234
3.32	151.785	3.61294
3.33	151.85	3.67814
3.35	152.335	4.16314
3.37	152.513	4.34144
3.38	152.564	4.39284
3.4	152.305	4.13364
3.42	152.105	3.93344
3.43	151.88	3.70824
3.45	151.981	3.80954
3.47	152.285	4.11334
3.48	152.577	4.40524
3.5	152.742	4.57024
3.52	152.69	4.51804
3.53	152.603	4.43134
3.55	152.494	4.32264
3.57	152.423	4.25194
3.58	152.381	4.20964
3.6	152.365	4.19394
3.62	152.574	4.40254
3.63	152.694	4.52204
3.65	152.814	4.64234
3.67	152.84	4.66834
3.68	152.692	4.52044
3.7	152.32	4.14804
3.72	152.179	4.00794
3.73	152.34	4.16854
3.75	152.817	4.64524
3.77	153.291	5.11924
3.78	153.509	5.33754
3.8	153.26	5.08884
3.82	153.134	4.96254
3.83	153.081	4.90894
3.85	153.202	5.03074
3.87	153.227	5.05514
3.88	153.209	5.03744
3.9	153.261	5.08914
3.92	153.171	4.99914
3.93	153.16	4.98794
3.95	153.072	4.90054
3.97	152.927	4.75514
3.98	152.939	4.76734
4	153.138	4.96694
4.02	153.183	5.01154
4.03	152.977	4.80534
4.05	152.858	4.68644
4.07	152.775	4.60374
4.08	152.895	4.72384
4.1	153.036	4.86454
4.12	153.229	5.05714
4.13	153.247	5.07584
4.15	153.581	5.40924
4.17	153.513	5.34194
4.18	153.396	5.22434
4.2	152.904	4.73214
4.22	152.859	4.68724
4.23	152.91	4.73824
4.25	153.28	5.10834
4.27	153.494	5.32294
4.28	153.573	5.40114
4.3	153.249	5.07754
4.32	152.963	4.79174
4.33	152.881	4.70894
4.35	152.9	4.72834
4.37	153.202	5.03064
4.38	153.404	5.23254
4.4	153.432	5.26074
4.42	153.385	5.21304
4.43	153.424	5.25214
4.45	153.468	5.29674
4.47	153.365	5.19334
4.48	153.511	5.33894
4.5	153.348	5.17634
4.52	153.466	5.29424
4.53	153.366	5.19474
4.55	153.399	5.22774
4.57	153.246	5.07414
4.58	153.262	5.09044
4.6	153.375	5.20334
4.62	153.596	5.42404
4.63	153.575	5.40334
4.65	153.564	5.39274
4.67	153.338	5.16644
4.68	153.427	5.25554
4.7	153.412	5.24014
4.72	153.635	5.46354
4.73	153.591	5.41964
4.75	153.777	5.60504
4.77	153.768	5.59684
4.78	153.794	5.62284
4.8	153.72	5.54854
4.82	153.734	5.56254
4.83	153.747	5.57584
4.85	153.779	5.60784
4.87	153.867	5.69514
4.88	153.888	5.71654
4.9	154.14	5.96814
4.92	154.132	5.96064
4.93	154.149	5.97714
4.95	153.926	5.75404
4.97	153.988	5.81604
4.98	154.139	5.96794
5	154.383	6.21104
5.02	154.476	6.30444
5.03	154.352	6.18094
5.05	154.143	5.97104
5.07	154.022	5.85084
5.08	153.865	5.69354
5.1	153.916	5.74464
5.12	154.127	5.95594
5.13	154.374	6.20284
5.15	154.45	6.27864
5.17	154.23	6.05824
5.18	153.994	5.82274
5.2	153.76	5.58794
5.22	154.011	5.83954
5.23	154.07	5.89874
5.25	154.099	5.92724
5.27	154.149	5.97754
5.28	154.107	5.93594
5.3	154.127	5.95504
5.32	154.001	5.82914
5.33	153.874	5.70254
5.35	153.749	5.57714
5.37	153.85	5.67864
5.38	153.965	5.79364
5.4	154.015	5.84384
5.42	154.007	5.83584
5.43	153.901	5.72964
5.45	153.89	5.71884
5.47	153.736	5.56414
5.48	153.524	5.35244
5.5	153.366	5.19414
5.52	153.434	5.26284
5.53	153.766	5.59484
5.55	154.039	5.86784
5.57	154.055	5.88304
5.58	153.701	5.52974
5.6	153.656	5.48484
5.62	153.617	5.44544
5.63	153.667	5.49584
5.65	153.762	5.59064
5.67	153.787	5.61584
5.68	153.88	5.70824
5.7	153.751	5.57914
5.71	153.685	5.51354
5.73	153.278	5.10674
5.75	153.54	5.36824
5.76	153.753	5.58154
5.78	154.022	5.85054
5.8	154.035	5.86294
5.81	153.992	5.82014
5.83	153.827	5.65494
5.85	153.978	5.80654
5.86	154.06	5.88824
5.88	154.204	6.03244
5.9	154.313	6.14144
5.91	154.362	6.18994
5.93	154.303	6.13154
5.95	154.167	5.99554
5.96	153.98	5.80854
5.98	153.615	5.44354
6	153.5	5.32894
6.01	153.575	5.40344
6.03	153.902	5.73044
6.05	154.258	6.08644
6.06	154.389	6.21714
6.08	154.32	6.14884
6.1	154.249	6.07754
6.11	154.37	6.19824
6.13	154.331	6.15934
6.15	154.297	6.12494
6.16	154.18	6.00834
6.18	154.216	6.04474
6.2	154.307	6.13554
6.21	154.598	6.42624
6.23	154.69	6.51794
6.25	154.758	6.58684
6.26	154.771	6.59914
6.28	154.593	6.42184
6.3	154.611	6.43984
6.31	154.533	6.36154
6.33	154.555	6.38384
6.35	154.546	6.37424
6.36	154.724	6.55274
6.38	154.672	6.50014
6.4	154.608	6.43674
6.41	154.428	6.25624
6.43	154.128	5.95624
6.45	154.147	5.97544
6.46	154.273	6.10164
6.48	154.284	6.11214
6.5	154.219	6.04764
6.51	154	5.82864
6.53	153.965	5.79324
6.55	154.06	5.88814
6.56	154.317	6.14544
6.58	154.36	6.18884
6.6	154.53	6.35884
6.61	154.317	6.14514
6.63	154.506	6.33494
6.65	154.38	6.20884
6.66	154.361	6.18944
6.68	154.141	5.96894
6.7	154.142	5.96994
6.71	154.156	5.98434
6.73	154.126	5.95444
6.75	154.148	5.97644
6.76	154.096	5.92444
6.78	154.306	6.13454
6.8	154.367	6.19554
6.81	154.387	6.21544
6.83	154.313	6.14134
6.85	154.186	6.01434
6.86	154.22	6.04794
6.88	154.121	5.94934
6.9	154.073	5.90164
6.91	154.039	5.86754
6.93	154.233	6.06174
6.95	154.473	6.30134
6.96	154.656	6.48454
6.98	154.946	6.77404
7	155.05	6.87834
7.01	155.096	6.92464
7.03	154.841	6.66934
7.05	154.517	6.34564
7.06	154.085	5.91324
7.08	154.064	5.89274
7.1	154.122	5.95054
7.11	154.283	6.11154
7.13	154.524	6.35244
7.15	154.585	6.41364
7.16	154.567	6.39524
7.18	154.519	6.34754
7.2	154.393	6.22164
7.21	154.349	6.17714
7.23	154.283	6.11164
7.25	154.364	6.19224
7.26	154.288	6.11614
7.28	154.282	6.11064
7.3	154.345	6.17374
7.31	154.433	6.26164
7.33	154.57	6.39884
7.35	154.451	6.27984
7.36	154.447	6.27564
7.38	154.281	6.10914
7.4	154.42	6.24844
7.41	154.517	6.34544
7.43	154.461	6.28974
7.45	154.386	6.21434
7.46	154.219	6.04704
7.48	154.157	5.98534
7.5	154.085	5.91374
7.51	154.113	5.94174
7.53	154.11	5.93864
7.55	154.169	5.99754
7.56	154.126	5.95494
7.58	154.245	6.07384
7.6	154.358	6.18604
7.61	154.356	6.18444
7.63	154.131	5.95904
7.65	153.864	5.69234
7.66	153.656	5.48494
7.68	153.722	5.55014
7.7	153.829	5.65734
7.71	153.807	5.63564
7.73	153.77	5.59824
7.75	153.877	5.70504
7.76	153.866	5.69404
7.78	153.83	5.65834
7.8	153.673	5.50134
7.81	153.448	5.27684
7.83	153.412	5.24074
7.85	153.273	5.10134
7.86	153.371	5.19924
7.88	153.286	5.11424
7.9	153.566	5.39454
7.91	153.724	5.55234
7.93	153.959	5.78734
7.95	154.002	5.83014
7.96	153.956	5.78404
7.98	153.822	5.65064
8	153.801	5.62904
8.01	153.738	5.56634
8.03	153.875	5.70354
8.05	154.114	5.94244
8.06	154.291	6.11974
8.08	154.366	6.19414
8.1	154.342	6.17054
8.11	154.192	6.02074
8.13	154.125	5.95314
8.15	154.122	5.95074
8.16	154.273	6.10154
8.18	154.378	6.20624
8.2	154.632	6.46014
8.21	154.743	6.57134
8.23	154.888	6.71604
8.25	154.862	6.69084
8.26	154.857	6.68494
8.28	154.815	6.64294
8.3	154.723	6.55134
8.31	154.822	6.65004
8.33	155.177	7.00504
8.35	155.524	7.35274
8.36	155.696	7.52474
8.38	155.586	7.41474
8.4	155.369	7.19754
8.41	155.239	7.06764
8.43	155.321	7.14904
8.45	155.659	7.48754
8.46	155.745	7.57394
8.48	155.782	7.61024
8.5	155.588	7.41674
8.51	155.533	7.36184
8.53	155.627	7.45554
8.55	155.823	7.65114
8.56	155.85	7.67884
8.58	155.862	7.69034
8.6	155.946	7.77494
8.61	156.164	7.99264
8.63	156.37	8.19804
8.65	156.496	8.32424
8.66	156.309	8.13754
8.68	156.303	8.13114
8.7	156.423	8.25184
8.71	156.385	8.21354
8.73	156.343	8.17114
8.75	156.319	8.14694
8.76	156.282	8.11004
8.78	156.503	8.33184
8.8	156.719	8.54714
8.81	156.945	8.77364
8.83	156.948	8.77684
8.85	156.861	8.68924
8.86	156.566	8.39474
8.88	156.467	8.29544
8.9	156.618	8.44594
8.91	157.105	8.93324
8.93	157.381	9.20914
8.95	157.34	9.16804
8.96	157.358	9.18624
8.98	157.398	9.22654
9	157.689	9.51704
9.01	157.932	9.76044
9.03	158.133	9.96104
9.05	158.005	9.83304
9.06	158.364	10.192
9.08	158.427	10.2551
9.1	158.559	10.3877
9.11	158.443	10.2712
9.13	158.64	10.4688
9.15	158.6	10.428
9.16	158.964	10.7926
9.18	159.184	11.0125
9.2	159.631	11.4596
9.21	159.922	11.7506
9.23	160.355	12.1835
9.25	160.374	12.202
9.26	160.344	12.1722
9.28	160.226	12.0541
9.3	160.244	12.0719
9.31	160.199	12.0275
9.33	160.486	12.3144
9.35	160.621	12.449
9.36	161.005	12.8336
9.38	161.086	12.9145
9.4	161.259	13.0877
9.41	161.215	13.0432
9.43	161.156	12.984
9.45	161.292	13.12
9.46	161.524	13.3528
9.48	162.066	13.8948
9.5	162.652	14.4804
9.51	163.244	15.0726
9.53	163.479	15.3071
9.55	163.656	15.4847
9.56	163.551	15.3794
9.58	163.667	15.4952
9.6	163.673	15.5013
9.61	163.742	15.5699
9.63	163.856	15.6847
9.65	164.292	16.1207
9.66	164.533	16.3615
9.68	164.906	16.7344
9.7	164.887	16.7155
9.71	164.759	16.5874
9.73	164.778	16.6064
9.75	164.989	16.8175
9.76	165.023	16.8515
9.78	165.265	17.093
9.8	165.511	17.3392
9.81	165.879	17.7071
9.83	166.213	18.0411
9.85	166.385	18.2134
9.86	166.519	18.3474
9.88	166.584	18.4123
9.9	166.748	18.576
9.91	167.097	18.9258
9.93	167.504	19.3321
9.95	167.848	19.6763
9.96	167.818	19.6462
9.98	167.605	19.4333
10	167.334	19.1628
10.01	167.322	19.1508
10.03	167.47	19.2984
10.05	167.866	19.6945
10.06	168.71	20.5385
10.08	169.484	21.3126
10.1	170.15	21.9782
10.11	170.157	21.9852
10.13	169.998	21.8261
10.15	169.648	21.4762
10.16	169.662	21.4905
10.18	169.434	21.2627
10.2	169.483	21.3111
10.21	169.693	21.5214
10.23	170.164	21.9927
10.25	170.669	22.4975
10.26	170.818	22.6464
10.28	170.756	22.5843
10.3	170.712	22.5403
10.31	171.052	22.8803
10.33	171.563	23.3917
10.35	172.206	24.0343
10.36	172.724	24.5524
10.38	173.02	24.8482
10.4	173.421	25.2496
10.41	173.768	25.5964
10.43	174.055	25.8831
10.45	174.328	26.1566
10.46	174.549	26.377
10.48	174.692	26.5204
10.5	175.121	26.949
10.51	175.541	27.3698
10.53	176.057	27.8853
10.55	176.388	28.2169
10.56	176.915	28.7434
10.58	177.182	29.0101
10.6	177.622	29.4508
10.61	177.917	29.7453
10.63	178.254	30.0821
10.65	178.629	30.4571
10.66	179.184	31.012
10.68	179.841	31.6691
10.7	180.056	31.8848
10.71	180.117	31.9452
10.73	180.078	31.9063
10.75	180.469	32.2971
10.76	180.864	32.6926
10.78	181.6	33.4285
10.8	182.026	33.8546
10.81	182.438	34.2668
10.83	182.927	34.7556
10.85	183.299	35.1274
10.86	183.575	35.403
10.88	183.778	35.6064
10.9	184.107	35.9359
10.91	184.389	36.2174
10.93	184.883	36.7113
10.95	185.169	36.9973
10.96	185.64	37.4684
10.98	186.096	37.9241
11	186.495	38.3233
11.01	186.846	38.674
11.03	187.09	38.9182
11.05	187.41	39.2387
11.06	187.719	39.547
11.08	188.361	40.1898
11.1	188.732	40.5604
11.11	189.536	41.3649
11.13	190.118	41.9463
11.15	190.88	42.7079
11.16	191.498	43.3259
11.18	192.008	43.8363
11.2	192.244	44.0729
11.21	192.821	44.6494
11.23	193.302	45.1299
11.25	193.456	45.2847
11.26	193.667	45.4949
11.28	193.686	45.5142
11.3	193.729	45.5578
11.31	193.847	45.6753
11.33	194.191	46.0191
11.35	194.203	46.0311
11.36	194.648	46.4759
11.38	194.677	46.505
11.4	194.707	46.5352
11.41	194.704	46.5326
11.43	195.05	46.8784
11.45	195.291	47.1194
11.46	195.72	47.5485
11.48	195.998	47.8262
11.5	196.469	48.2977
11.51	197.267	49.095
11.53	197.953	49.7811
11.55	198.535	50.3638
11.56	199.353	51.1815
11.58	200.102	51.9306
11.6	200.966	52.794
11.61	202.039	53.8672
11.63	203.126	54.9549
11.65	204.111	55.9394
11.66	205.505	57.3336
11.68	206.853	58.6814
11.7	208.478	60.3066
11.71	209.942	61.7707
11.73	210.884	62.7126
11.75	211.372	63.2
11.76	211.816	63.6448
11.78	212.613	64.4415
11.8	213.751	65.5799
11.81	214.471	66.2996
11.83	215.125	66.9538
11.85	215.464	67.292
11.86	215.794	67.622
11.88	215.866	67.694
11.9	216.046	67.874
11.91	216.115	67.9435
11.93	216.242	68.0707
11.95	216.254	68.0822
11.96	215.926	67.7544
11.98	215.424	67.2525
12	214.79	66.618
12.01	213.723	65.5518
12.03	212.876	64.7047
12.05	212.027	63.8551
12.06	211.73	63.5585
12.08	211.521	63.3496
12.1	211.605	63.4331
12.11	211.612	63.4401
12.13	211.817	63.6453
12.15	212.136	63.964
12.16	212.305	64.1334
12.18	212.495	64.3237
12.2	212.857	64.6854
12.21	213.595	65.4239
12.23	214.598	66.4268
12.25	215.758	67.5867
12.26	216.609	68.4378
12.28	217.154	68.9826
12.3	217.654	69.4822
12.31	218.326	70.1541
12.33	219.253	71.0813
12.35	220.216	72.0441
12.36	224.551	76.3795
12.38	230.265	82.0934
12.4	237.666	89.4942
12.41	243.244	95.0728
12.43	247.207	99.0349
12.45	248.09	99.9182
12.46	249.465	101.294
12.48	250.215	102.043
12.5	250.915	102.743
12.51	251.519	103.347
12.53	252.295	104.124
12.55	252.834	104.663
12.56	253.319	105.147
12.58	253.564	105.393
12.6	253.785	105.613
12.61	253.919	105.748
12.63	254.556	106.385
12.65	255.213	107.041
12.66	256.26	108.089
12.68	256.807	108.635
12.7	258.053	109.881
12.71	258.815	110.643
12.73	259.814	111.642
12.75	260.314	112.143
12.76	260.588	112.417
12.78	260.586	112.414
12.8	260.925	112.753
12.81	261.643	113.472
12.83	262.418	114.247
12.85	263.208	115.037
12.86	263.832	115.661
12.88	264.173	116.001
12.9	264.991	116.82
12.91	265.733	117.561
12.93	267.064	118.892
12.95	267.787	119.615
12.96	268.683	120.511
12.98	268.926	120.754
13	269.402	121.23
13.01	269.682	121.51
13.03	270.546	122.374
13.05	271.448	123.276
13.06	274.32	126.149
13.08	277.389	129.217
13.1	279.874	131.702
13.11	279.835	131.664
13.13	278.735	130.563
13.15	276.93	128.758
13.16	277.076	128.904
13.18	277.732	129.56
13.2	278.678	130.506
13.21	278.504	130.332
13.23	278.482	130.31
13.25	278.142	129.971
13.26	278.462	130.29
13.28	279.018	130.846
13.3	280.38	132.209
13.31	281.514	133.342
13.33	282.702	134.53
13.35	283.319	135.148
13.36	283.784	135.613
13.38	283.933	135.762
13.4	284.183	136.012
13.41	284.641	136.47
13.43	285.117	136.946
13.45	285.591	137.419
13.46	286.166	137.995
13.48	287.101	138.929
13.5	287.877	139.706
13.51	288.631	140.46
13.53	288.92	140.749
13.55	288.811	140.639
13.56	289.175	141.004
13.58	289.8	141.629
13.6	290.777	142.606
13.61	291.313	143.141
13.63	292.8	144.629
13.65	295.522	147.35
13.66	297.283	149.111
13.68	298.443	150.271
13.7	297.716	149.545
13.71	296.76	148.588
13.73	295.687	147.515
13.75	296.517	148.346
13.76	296.975	148.803
13.78	297.928	149.757
13.8	299.362	151.191
13.81	300.307	152.136
13.83	301.121	152.95
13.85	301.738	153.567
13.86	302.508	154.337
13.88	303.644	155.472
13.9	304.82	156.649
13.91	305.979	157.808
13.93	306.974	158.803
13.95	307.938	159.767
13.96	308.52	160.348
13.98	309.113	160.942
14	309.149	160.977
14.01	309.486	161.315
14.03	310.179	162.008
14.05	311.6	163.428
14.06	312.587	164.416
14.08	313.735	165.564
14.1	314.331	166.159
14.11	315.238	167.067
14.13	315.794	167.622
14.15	316.507	168.335
14.16	317.348	169.176
14.18	318.336	170.164
14.2	319.432	171.26
14.21	320.364	172.192
14.23	321.39	173.219
14.25	322.394	174.223
14.26	324.069	175.898
14.28	325.771	177.599
14.3	327.592	179.42
14.31	328.635	180.463
14.33	329.421	181.249
14.35	329.85	181.678
14.36	330.436	182.265
14.38	331.431	183.259
14.4	333.035	184.863
14.41	334.718	186.546
14.43	336.143	187.971
14.45	337.729	189.558
14.46	338.929	190.757
14.48	339.705	191.534
14.5	340.857	192.686
14.51	342.167	193.996
14.53	344.293	196.121
14.55	355.316	207.145
14.56	374.954	226.782
14.58	384.613	236.441
14.6	382.045	233.873
14.61	365.423	217.251
14.63	347.851	199.68
14.65	338.366	190.195
14.66	341.425	193.253
14.68	343.053	194.881
14.7	344.322	196.15
14.71	346.87	198.699
14.73	347.808	199.636
14.75	348.269	200.098
14.76	348.118	199.946
14.78	347.806	199.634
14.8	349.335	201.163
14.81	351.138	202.967
14.83	354.547	206.376
14.85	356.266	208.094
14.86	358.342	210.17
14.88	357.849	209.677
14.9	358.006	209.834
14.91	357.862	209.69
14.93	358.975	210.803
14.95	360.357	212.185
14.96	361.832	213.661
14.98	363.769	215.598
15	365.068	216.896
15.01	367.358	219.187
15.03	368.89	220.718
15.05	370.579	222.407
15.06	370.913	222.742
15.08	371.732	223.561
15.1	373.034	224.862
15.11	374.484	226.312
15.13	376.2	228.028
15.15	376.694	228.523
15.16	378.4	230.229
15.18	379.564	231.393
15.2	382.621	234.45
15.21	383.788	235.617
15.23	385.587	237.415
15.25	385.771	237.599
15.26	386.933	238.761
15.28	387.712	239.541
15.3	389.796	241.624
15.31	391.673	243.501
15.33	393.486	245.314
15.35	395.682	247.511
15.36	397.529	249.358
15.38	400.387	252.216
15.4	402.723	254.552
15.41	404.523	256.351
15.43	406.385	258.214
15.45	407.743	259.571
15.46	409.101	260.929
15.48	408.941	260.769
15.5	410.633	262.462
15.51	411.08	262.909
15.53	414.096	265.925
15.55	415.97	267.798
15.56	418.354	270.182
15.58	419.711	271.539
15.6	421.919	273.747
15.61	422.87	274.699
15.63	424.726	276.554
15.65	427.013	278.841
15.66	429.114	280.943
15.68	431.43	283.259
15.7	433.871	285.699
15.71	434.841	286.67
15.73	436.277	288.106
15.75	438.592	290.42
15.76	441.327	293.156
15.78	443.856	295.685
15.8	445.559	297.388
15.81	444.311	296.139
15.83	442.399	294.227
15.85	441.247	293.076
15.86	440.327	292.155
15.88	440.352	292.181
15.9	442.284	294.113
15.91	445.373	297.201
15.93	448.372	300.201
15.95	450.621	302.449
15.96	451.12	302.948
15.98	451.229	303.057
16	452.646	304.474
16.01	454.665	306.494
16.03	457.191	309.02
16.05	459.342	311.171
16.06	461.924	313.753
16.08	463.872	315.7
16.1	467.188	319.017
16.11	467.983	319.812
16.13	470.015	321.844
16.15	469.305	321.133
16.16	468.922	320.75
16.18	469.261	321.089
16.2	469.784	321.613
16.21	470.938	322.766
16.23	472.737	324.565
16.25	476.705	328.533
16.26	480.473	332.301
16.28	484.562	336.39
16.3	485.823	337.651
16.31	485.221	337.049
16.33	486.038	337.867
16.35	486.995	338.823
16.36	489.702	341.531
16.38	491.911	343.739
16.4	494.141	345.97
16.41	495.469	347.298
16.43	495.737	347.566
16.45	495.902	347.731
16.46	495.48	347.308
16.48	496.213	348.042
16.5	497.388	349.217
16.51	498.678	350.506
16.53	499.595	351.423
16.55	500.811	352.64
16.56	501.747	353.575
16.58	503.425	355.253
16.6	505.472	357.3
16.61	508.814	360.642
16.63	512.563	364.392
16.65	516.437	368.265
16.66	520.289	372.118
16.68	523.313	375.141
16.7	521.098	372.927
16.71	518.068	369.896
16.73	515.56	367.389
16.75	514.966	366.795
16.76	518.578	370.407
16.78	521.042	372.871
16.8	522.7	374.528
16.81	522.97	374.798
16.83	526.268	378.096
16.85	527.754	379.583
16.86	530.505	382.333
16.88	530.525	382.354
16.9	531.697	383.525
16.91	533.925	385.753
16.93	535.809	387.638
16.94	537.987	389.815
16.96	540.945	392.774
16.98	543.45	395.279
16.99	546.843	398.672
17.01	548.308	400.136
17.03	546.378	398.206
17.04	543.296	395.124
17.06	542.226	394.055
17.08	543.694	395.522
17.09	548.051	399.88
17.11	552.768	404.596
17.13	555.986	407.814
17.14	556.217	408.046
17.16	557.399	409.227
17.18	557.42	409.248
17.19	560.625	412.454
17.21	561.973	413.802
17.23	563.689	415.517
17.24	563.893	415.722
17.26	564.294	416.123
17.28	565.965	417.793
17.29	567.367	419.196
17.31	570.731	422.559
17.33	571.7	423.529
17.34	573.382	425.21
17.36	574.053	425.882
17.38	575.867	427.696
17.39	578.764	430.593
17.41	581.888	433.716
17.43	584.745	436.573
17.44	585.67	437.498
17.46	588.653	440.481
17.48	591.755	443.583
17.49	595.629	447.458
17.51	599.996	451.825
17.53	600.376	452.205
17.54	601.454	453.282
17.56	600.502	452.331
17.58	601.374	453.203
17.59	601.556	453.384
17.61	605.11	456.938
17.63	609.003	460.831
17.64	614.103	465.932
17.66	616.518	468.346
17.68	617.05	468.878
17.69	616.71	468.538
17.71	617.575	469.404
17.73	617.68	469.508
17.74	618.92	470.748
17.76	618.646	470.475
17.78	620.659	472.488
17.79	625.437	477.266
17.81	628.138	479.967
17.83	627.787	479.615
17.84	626.484	478.312
17.86	628.631	480.459
17.88	633.547	485.375
17.89	641.602	493.431
17.91	643.985	495.813
17.93	639.762	491.59
17.94	637.124	488.953
17.96	639.856	491.685
17.98	645.655	497.484
17.99	648.261	500.089
18.01	650.005	501.834
18.03	649.563	501.392
18.04	656.929	508.758
18.06	664.011	515.84
18.08	670.105	521.934
18.09	669.366	521.195
18.11	668.732	520.56
18.13	671.324	523.152
18.14	670.582	522.411
18.16	673.876	525.705
18.18	671.802	523.63
18.19	674.707	526.535
18.21	675.815	527.644
18.23	682.526	534.355
18.24	685.208	537.037
18.26	688.312	540.14
18.28	690.497	542.326
18.29	688.709	540.537
18.31	690.035	541.863
18.33	690.567	542.395
18.34	690.428	542.256
18.36	691.729	543.558
18.38	692.26	544.088
18.39	693.112	544.941
18.41	694.235	546.064
18.43	701.126	552.955
18.44	701.595	553.423
18.46	707.498	559.327
18.48	708.991	560.819
18.49	709.219	561.047
18.51	709.695	561.524
18.53	710.297	562.125
18.54	708.84	560.669
18.56	711.344	563.172
18.58	714.791	566.62
18.59	714.679	566.508
18.61	716.875	568.703
18.63	719.481	571.31
18.64	723.262	575.09
18.66	730.038	581.866
18.68	734.812	586.64
18.69	736.03	587.859
18.71	736.831	588.659
18.73	737.635	589.463
18.74	736.766	588.594
18.76	733.71	585.538
18.78	732.451	584.279
18.79	731.365	583.194
18.81	732.487	584.316
18.83	734.218	586.047
18.84	738.896	590.724
18.86	741.77	593.598
18.88	746.646	598.475
18.89	749.193	601.021
18.91	748.239	600.067
18.93	749.02	600.848
18.94	749.067	600.895
18.96	751.138	602.966
18.98	750.078	601.906
18.99	753.714	605.543
19.01	754.851	606.679
19.03	764.725	616.554
19.04	767.795	619.623
19.06	768.289	620.118
19.08	764.945	616.773
19.09	766.051	617.88
19.11	767.011	618.839
19.13	772.82	624.649
19.14	772.866	624.694
19.16	771.82	623.648
19.18	769.985	621.813
19.19	770.101	621.929
19.21	765.21	617.039
19.23	763.177	615.005
19.24	763.829	615.657
19.26	770.553	622.381
19.28	775.738	627.566
19.29	779.486	631.315
19.31	778.512	630.34
19.33	779.389	631.218
19.34	782.356	634.184
19.36	784.826	636.655
19.38	785.146	636.975
19.39	783.487	635.316
19.41	782.079	633.907
19.43	784.245	636.074
19.44	783.952	635.78
19.46	782.676	634.504
19.48	779.759	631.587
19.49	782.44	634.268
19.51	785.334	637.163
19.53	795.403	647.231
19.54	799.15	650.979
19.56	800.672	652.501
19.58	800.319	652.147
19.59	800.314	652.142
19.61	804.422	656.251
19.63	805.432	657.26
19.64	805.281	657.109
19.66	800.472	652.301
19.68	800.172	652.001
19.69	800.073	651.902
19.71	806.26	658.088
19.73	808.935	660.763
19.74	813.256	665.085
19.76	819.248	671.076
19.78	826.748	678.577
19.79	826.768	678.596
19.81	820.549	672.378
19.83	812.517	664.346
19.84	806.029	657.857
19.86	809.195	661.024
19.88	815.13	666.959
19.89	821.151	672.98
19.91	823.99	675.818
19.93	826.006	677.835
19.94	826.636	678.465
19.96	828.991	680.82
19.98	833.889	685.717
19.99	836.71	688.539
20.01	841.161	692.989
20.03	848.362	700.191
20.04	847.311	699.139
20.06	847.592	699.421
20.08	843.196	695.024
20.09	841.139	692.967
20.11	840.236	692.064
20.13	843.79	695.619
20.14	846.357	698.185
20.16	852.006	703.834
20.18	863.478	715.307
20.19	870.024	721.852
20.21	869.882	721.711
20.23	866.959	718.787
20.24	862.857	714.686
20.26	864.693	716.521
20.28	867.416	719.245
20.29	878.211	730.04
20.31	881.048	732.876
20.33	883.528	735.356
20.34	877.037	728.866
20.36	871.507	723.335
20.38	867.136	718.964
20.39	871.815	723.644
20.41	880.722	732.55
20.43	888.084	739.912
20.44	898.075	749.903
20.46	901.916	753.745
20.48	903.773	755.601
20.49	898.74	750.568
20.51	898.75	750.578
20.53	896.477	748.305
20.54	899.84	751.668
20.56	905.876	757.705
20.58	908.291	760.12
20.59	906.71	758.539
20.61	904.362	756.191
20.63	906.951	758.779
20.64	913.328	765.156
20.66	922.716	774.545
20.68	927.708	779.537
20.69	926.803	778.631
20.71	923.144	774.972
20.73	922.962	774.791
20.74	924.772	776.6
20.76	931.728	783.556
20.78	937.285	789.114
20.79	943.473	795.302
20.81	941.048	792.877
20.83	938.962	790.791
20.84	940.706	792.535
20.86	941.052	792.881
20.88	942.504	794.332
20.89	947.428	799.256
20.91	951.018	802.846
20.93	954.2	806.029
20.94	956.538	808.367
20.96	951.671	803.499
20.98	947.825	799.654
20.99	949.334	801.163
21.01	956.095	807.923
21.03	961.413	813.242
21.04	967.14	818.969
21.06	960.817	812.646
21.08	956.524	808.353
21.09	950.657	802.485
21.11	945.599	797.428
21.13	945.333	797.161
21.14	948.788	800.616
21.16	962.932	814.76
21.18	974.622	826.45
21.19	984.622	836.45
21.21	977.385	829.213
21.23	971.595	823.423
21.24	968.464	820.292
21.26	978.739	830.568
21.28	990.666	842.495
21.29	998.285	850.114
21.31	998.867	850.696
21.33	991.464	843.293
21.34	985.982	837.81
21.36	980.11	831.938
21.38	981.652	833.481
21.39	983.25	835.079
21.41	987.007	838.835
21.43	987.861	839.69
21.44	988.098	839.926
21.46	992.283	844.111
21.48	1000	851.832
21.49	1011.03	862.858
21.51	1018.48	870.31
21.53	1022.23	874.058
21.54	1016.44	868.271
21.56	1010.41	862.237
21.58	1004.3	856.13
21.59	1006.23	858.061
21.61	1007.3	859.126
21.63	1014.47	866.294
21.64	1019.36	871.186
21.66	1024.74	876.568
21.68	1026.11	877.935
21.69	1033.65	885.481
21.71	1034.35	886.177
21.73	1036.85	888.677
21.74	1038.28	890.107
21.76	1035.41	887.239
21.78	1026.77	878.599
21.79	1020.3	872.132
21.81	1018.27	870.094
21.83	1014.96	866.786
21.84	1024.63	876.459
21.86	1035.45	887.275
21.88	1049.54	901.369
21.89	1052.18	904.011
21.91	1048.5	900.331
21.93	1040.69	892.519
21.94	1037.68	889.513
21.96	1042.6	894.429
21.98	1042.95	894.783
21.99	1042.2	894.024
22.01	1033.54	885.365
22.03	1036.21	888.038
22.04	1037.42	889.252
22.06	1045.15	896.983
22.08	1045.19	897.017
22.09	1051.46	903.291
22.11	1052.15	903.976
22.13	1058.89	910.72
22.14	1057.1	908.927
22.16	1057.7	909.533
22.18	1053.21	905.041
22.19	1050.96	902.789
22.21	1054.75	906.576
22.23	1059.57	911.398
22.24	1063.03	914.855
22.26	1063.11	914.935
22.28	1060.51	912.337
22.29	1057.17	908.997
22.31	1063.1	914.928
22.33	1072	923.827
22.34	1078.51	930.333
22.36	1086.69	938.516
22.38	1087.71	939.536
22.39	1086.73	938.558
22.41	1083.77	935.594
22.43	1084.32	936.144
22.44	1082.67	934.502
22.46	1085.35	937.177
22.48	1084.55	936.38
22.49	1084.9	936.726
22.51	1083.41	935.24
22.53	1084.17	936
22.54	1081.66	933.492
22.56	1081.18	933.01
22.58	1078.37	930.193
22.59	1080.25	932.081
22.61	1081.49	933.323
22.63	1086.89	938.719
22.64	1092.38	944.203
22.66	1098.14	949.971
22.68	1098.5	950.324
22.69	1099.1	950.931
22.71	1097.55	949.38
22.73	1100.9	952.731
22.74	1102.01	953.838
22.76	1101.83	953.662
22.78	1099.88	951.705
22.79	1101.09	952.918
22.81	1103.87	955.698
22.83	1111.36	963.183
22.84	1117.45	969.282
22.86	1120.97	972.802
22.88	1124.12	975.951
22.89	1128.65	980.48
22.91	1131.08	982.911
22.93	1133.48	985.31
22.94	1133.61	985.433
22.96	1131.95	983.777
22.98	1130.64	982.471
22.99	1131.11	982.937
23.01	1133.21	985.034
23.03	1135.6	987.424
23.04	1141.48	993.305
23.06	1144.91	996.737
23.08	1149.57	1001.4
23.09	1150.09	1001.92
23.11	1148.69	1000.52
23.13	1146.69	998.52
23.14	1147.48	999.308
23.16	1146.22	998.045
23.18	1148.82	1000.65
23.19	1152.98	1004.81
23.21	1156.02	1007.85
23.23	1160.79	1012.62
23.24	1160.8	1012.63
23.26	1159.39	1011.22
23.28	1157.26	1009.09
23.29	1157.13	1008.96
23.31	1157.38	1009.21
23.33	1157.48	1009.31
23.34	1158.73	1010.56
23.36	1158.68	1010.51
23.38	1162.45	1014.28
23.39	1163.2	1015.03
23.41	1164.23	1016.06
23.43	1163.73	1015.56
23.44	1164.56	1016.39
23.46	1166.22	1018.05
23.48	1167.78	1019.61
23.49	1170.36	1022.18
23.51	1170.27	1022.1
23.53	1170.55	1022.38
23.54	1171.3	1023.12
23.56	1175.02	1026.84
23.58	1181.14	1032.97
23.59	1187.4	1039.23
23.61	1188.3	1040.12
23.63	1186.76	1038.59
23.64	1184.89	1036.71
23.66	1185.07	1036.89
23.68	1188.09	1039.91
23.69	1192.28	1044.11
23.71	1194.58	1046.41
23.73	1199.17	1051
23.74	1205.1	1056.93
23.76	1208.99	1060.82
23.78	1206.91	1058.74
23.79	1203.98	1055.81
23.81	1196.8	1048.63
23.83	1200.55	1052.38
23.84	1206.18	1058
23.86	1216.82	1068.65
23.88	1217.5	1069.33
23.89	1218.67	1070.5
23.91	1211.54	1063.36
23.93	1209.74	1061.57
23.94	1209.06	1060.89
23.96	1211.03	1062.86
23.98	1215.64	1067.47
23.99	1220.17	1072
24.01	1225.19	1077.02

## Sheet: A1160_24_h_+_Fe_1
hour	BS	base-line-corrected BS
0.83	183.177	3.73147
0.85	183.235	3.78927
0.87	183.128	3.68227
0.88	183.095	3.64957
0.9	182.914	3.46827
0.92	182.966	3.52027
0.93	183.134	3.68827
0.95	183.446	4.00087
0.97	183.673	4.22757
0.98	183.88	4.43477
1	183.91	4.46457
1.02	183.682	4.23637
1.03	183.629	4.18317
1.05	183.521	4.07577
1.07	183.625	4.17957
1.08	183.836	4.39027
1.1	184.059	4.61287
1.12	184.177	4.73147
1.13	184.305	4.85977
1.15	184.409	4.96357
1.17	184.438	4.99267
1.18	184.355	4.90957
1.2	184.085	4.63937
1.22	184.013	4.56787
1.23	183.833	4.38747
1.25	183.923	4.47727
1.27	184.057	4.61127
1.28	184.25	4.80407
1.3	184.18	4.73437
1.32	184.131	4.68577
1.33	183.961	4.51557
1.35	183.957	4.51087
1.37	183.775	4.32977
1.38	183.661	4.21537
1.4	183.552	4.10607
1.42	183.626	4.18077
1.43	183.629	4.18287
1.45	183.925	4.47937
1.47	183.891	4.44557
1.48	184.07	4.62467
1.5	184.15	4.70397
1.52	184.225	4.77907
1.53	183.952	4.50677
1.55	183.841	4.39497
1.57	183.882	4.43677
1.58	184.103	4.65717
1.6	184.421	4.97547
1.62	184.603	5.15757
1.63	184.618	5.17267
1.65	184.416	4.97037
1.67	184.379	4.93367
1.68	184.47	5.02467
1.7	184.389	4.94367
1.72	184.377	4.93127
1.73	184.053	4.60767
1.75	184.134	4.68867
1.77	184.153	4.70687
1.78	184.362	4.91597
1.8	184.43	4.98417
1.82	184.013	4.56717
1.83	183.811	4.36557
1.85	183.826	4.38007
1.87	184.337	4.89177
1.88	184.606	5.16007
1.9	184.814	5.36807
1.92	184.579	5.13327
1.93	184.274	4.82797
1.95	184.288	4.84227
1.97	184.499	5.05307
1.98	184.605	5.15937
2	184.613	5.16777
2.02	184.67	5.22397
2.03	184.59	5.14477
2.05	184.74	5.29437
2.07	184.907	5.46137
2.08	185	5.55387
2.1	184.843	5.39727
2.12	184.9	5.45407
2.13	184.629	5.18377
2.15	184.529	5.08287
2.17	184.797	5.35097
2.18	184.866	5.42077
2.2	184.887	5.44167
2.22	184.677	5.23097
2.23	184.478	5.03197
2.25	184.461	5.01497
2.27	184.619	5.17317
2.28	184.704	5.25797
2.3	184.624	5.17837
2.32	184.826	5.38067
2.33	185.184	5.73877
2.35	185.422	5.97597
2.37	185.268	5.82217
2.38	184.91	5.46397
2.4	184.665	5.21887
2.42	184.68	5.23477
2.43	184.884	5.43867
2.45	185.213	5.76777
2.47	185.218	5.77227
2.48	185.383	5.93757
2.5	185.583	6.13687
2.52	185.701	6.25567
2.53	185.864	6.41867
2.55	185.867	6.42157
2.57	185.804	6.35847
2.58	185.498	6.05227
2.6	185.352	5.90647
2.62	185.134	5.68827
2.63	185.271	5.82577
2.65	185.553	6.10737
2.67	185.63	6.18447
2.68	185.602	6.15677
2.7	185.685	6.23967
2.72	185.781	6.33547
2.73	186.019	6.57317
2.75	186.149	6.70367
2.77	186.184	6.73877
2.78	186.456	7.01067
2.8	186.714	7.26807
2.82	186.721	7.27527
2.83	186.53	7.08417
2.85	186.515	7.06897
2.87	186.606	7.16027
2.88	186.466	7.02017
2.9	186.284	6.83787
2.92	185.826	6.38027
2.93	186.08	6.63437
2.95	186.23	6.78437
2.97	186.69	7.24467
2.98	186.778	7.33247
3	186.802	7.35587
3.02	186.814	7.36797
3.03	186.84	7.39447
3.05	186.535	7.08967
3.07	186.363	6.91687
3.08	186.172	6.72667
3.1	186.013	6.56767
3.12	186.005	6.55937
3.13	186.267	6.82097
3.15	186.453	7.00707
3.17	186.633	7.18777
3.18	186.727	7.28107
3.2	186.456	7.01027
3.22	186.428	6.98237
3.23	186.398	6.95217
3.25	186.434	6.98787
3.27	186.28	6.83417
3.28	186.329	6.88337
3.3	186.352	6.90647
3.32	186.7	7.25467
3.33	186.823	7.37777
3.35	187.119	7.67307
3.37	186.485	7.03977
3.38	186.589	7.14287
3.4	186.383	6.93747
3.42	186.912	7.46687
3.43	187.151	7.70567
3.45	187.746	8.30077
3.47	187.835	8.38967
3.48	187.963	8.51717
3.5	187.79	8.34467
3.52	187.588	8.14207
3.53	187.426	7.98047
3.55	187.64	8.19427
3.57	187.794	8.34837
3.58	187.88	8.43387
3.6	187.683	8.23777
3.62	187.776	8.33067
3.63	188.065	8.61887
3.65	188.436	8.99007
3.67	188.656	9.21077
3.68	188.54	9.09447
3.7	188.258	8.81237
3.72	188.385	8.93977
3.73	188.462	9.01587
3.75	188.619	9.17377
3.77	188.572	9.12627
3.78	188.593	9.14757
3.8	188.508	9.06287
3.82	188.68	9.23457
3.83	188.855	9.40897
3.85	188.937	9.49147
3.87	189.04	9.59417
3.88	189.141	9.69507
3.9	189.075	9.62957
3.92	189.453	10.0077
3.93	189.823	10.3776
3.95	190.134	10.6885
3.97	190.091	10.6457
3.98	190.127	10.6814
4	190.196	10.7502
4.02	190.471	11.025
4.03	190.919	11.4732
4.05	191.048	11.6026
4.07	190.909	11.4636
4.08	191.044	11.5983
4.1	191.17	11.7245
4.12	191.503	12.0576
4.13	191.43	11.9846
4.15	191.535	12.0895
4.17	191.287	11.8412
4.18	191.627	12.1813
4.2	192.031	12.5858
4.22	192.537	13.0916
4.23	192.585	13.1392
4.25	192.619	13.1738
4.27	192.248	12.8028
4.28	192.186	12.74
4.3	192.193	12.7475
4.32	192.457	13.0115
4.33	192.559	13.1136
4.35	192.739	13.2932
4.37	192.858	13.4122
4.38	193.093	13.6471
4.4	193.517	14.0712
4.42	193.545	14.0997
4.43	193.589	14.143
4.45	193.709	14.263
4.47	193.86	14.4146
4.48	194.087	14.6417
4.5	194.367	14.9216
4.52	194.398	14.952
4.53	194.499	15.0531
4.55	194.512	15.0668
4.57	194.43	14.9847
4.58	194.383	14.9371
4.6	194.655	15.2096
4.62	194.915	15.4695
4.63	195.105	15.6592
4.65	195.366	15.9205
4.67	195.234	15.7882
4.68	195.431	15.9851
4.7	195.551	16.1053
4.72	195.677	16.2309
4.73	195.81	16.3646
4.75	196.005	16.559
4.77	196.117	16.6717
4.78	196.188	16.7421
4.8	196.356	16.9108
4.82	196.588	17.1424
4.83	196.677	17.2311
4.85	196.994	17.5483
4.87	196.867	17.4216
4.88	197.095	17.6495
4.9	197.173	17.7272
4.92	197.464	18.0186
4.93	197.795	18.3493
4.95	198.321	18.8755
4.97	198.905	19.4594
4.98	199.38	19.9348
5	199.538	20.0923
5.02	199.676	20.2302
5.03	199.861	20.4152
5.05	200.042	20.5964
5.07	199.888	20.4429
5.08	199.907	20.4611
5.1	199.923	20.4774
5.12	200.316	20.8709
5.13	200.785	21.3396
5.15	201.085	21.6393
5.17	200.971	21.5254
5.18	200.996	21.5502
5.2	200.746	21.3002
5.22	200.718	21.272
5.23	200.917	21.4715
5.25	201.496	22.0507
5.27	202.048	22.6024
5.28	202.627	23.1815
5.3	203.035	23.5891
5.32	202.988	23.542
5.33	203.315	23.8696
5.35	203.637	24.1911
5.37	203.899	24.4539
5.38	204.283	24.8373
5.4	204.467	25.0211
5.42	204.613	25.1671
5.43	204.572	25.1263
5.45	204.819	25.3738
5.47	205.075	25.629
5.48	205.516	26.0705
5.5	206.058	26.6128
5.52	206.427	26.9812
5.53	206.576	27.1303
5.55	206.511	27.0656
5.57	206.619	27.1739
5.58	207.2	27.7543
5.6	207.742	28.2961
5.62	208.51	29.0647
5.63	208.379	28.9338
5.65	208.326	28.8799
5.67	207.899	28.4538
5.68	208.275	28.8296
5.7	208.373	28.9274
5.72	208.607	29.1619
5.73	208.669	29.2231
5.75	208.777	29.331
5.77	208.968	29.5225
5.78	209.273	29.8271
5.8	209.607	30.1609
5.82	209.837	30.3915
5.83	210.262	30.8163
5.85	210.382	30.9368
5.87	210.657	31.2112
5.88	210.876	31.4305
5.9	211.198	31.7524
5.92	211.27	31.8248
5.93	211.565	32.119
5.95	211.666	32.2202
5.97	211.821	32.3756
5.98	211.956	32.5103
6	212.072	32.6264
6.02	212.2	32.7547
6.03	212.567	33.1212
6.05	212.802	33.356
6.07	212.946	33.5004
6.08	212.967	33.521
6.1	213.221	33.7754
6.12	213.271	33.8254
6.13	213.513	34.0673
6.15	213.461	34.0152
6.17	213.519	34.0733
6.18	213.847	34.4011
6.2	214.183	34.7369
6.22	214.045	34.5996
6.23	214.004	34.5587
6.25	213.724	34.2782
6.27	213.95	34.5041
6.28	214.038	34.592
6.3	214.292	34.8462
6.32	214.247	34.801
6.33	214.476	35.0309
6.35	214.602	35.1568
6.37	214.661	35.2159
6.38	214.871	35.4256
6.4	215.025	35.5793
6.42	215.536	36.0909
6.43	215.643	36.1974
6.45	215.668	36.2228
6.47	215.539	36.0932
6.48	215.235	35.7892
6.5	215.033	35.5871
6.52	214.851	35.405
6.53	214.814	35.3685
6.55	214.843	35.3972
6.57	215.055	35.6093
6.58	215.286	35.8399
6.6	215.498	36.0522
6.62	215.855	36.4095
6.63	216.149	36.7039
6.65	216.136	36.6908
6.67	216.193	36.7475
6.68	216.091	36.6455
6.7	216.1	36.6543
6.72	216.079	36.6337
6.73	216.253	36.807
6.75	216.259	36.8138
6.77	216.26	36.8145
6.78	216.298	36.8527
6.8	216.375	36.9289
6.82	216.497	37.0513
6.83	216.664	37.218
6.85	216.679	37.2329
6.87	216.882	37.4368
6.88	216.761	37.3154
6.9	216.66	37.2143
6.92	216.504	37.0581
6.93	216.547	37.1009
6.95	216.66	37.2145
6.97	216.672	37.2265
6.98	216.565	37.1197
7	216.062	36.6168
7.02	215.703	36.2573
7.03	215.712	36.2665
7.05	215.872	36.4266
7.07	216.345	36.8991
7.08	216.711	37.2655
7.1	216.865	37.4198
7.12	216.804	37.3586
7.13	216.813	37.3678
7.15	216.715	37.2695
7.17	216.433	36.9878
7.18	216.479	37.0336
7.2	216.485	37.0393
7.22	216.845	37.3999
7.23	217.2	37.7547
7.25	217.258	37.8125
7.27	216.809	37.3629
7.28	216.656	37.2102
7.3	216.386	36.9406
7.32	216.701	37.255
7.33	216.846	37.4001
7.35	217.126	37.6807
7.37	216.634	37.1886
7.38	216.609	37.1639
7.4	216.328	36.882
7.42	216.37	36.9248
7.43	216.488	37.042
7.45	216.867	37.4213
7.47	216.874	37.4286
7.48	217.029	37.5836
7.5	216.933	37.4875
7.52	217.046	37.5999
7.53	216.859	37.4138
7.55	216.886	37.4408
7.57	216.464	37.0184
7.58	216.55	37.1043
7.6	216.774	37.3286
7.62	217.192	37.7464
7.63	217.447	38.0018
7.65	217.35	37.9048
7.67	217.129	37.6833
7.68	216.486	37.0401
7.7	215.998	36.5522
7.72	215.633	36.1871
7.73	215.896	36.4502
7.75	216.386	36.9408
7.77	217.06	37.6143
7.78	217.143	37.6969
7.8	217.112	37.6661
7.82	216.695	37.2491
7.83	216.675	37.2298
7.85	216.461	37.0157
7.87	216.688	37.242
7.88	216.703	37.2575
7.9	216.868	37.4226
7.92	217.088	37.6426
7.93	217.338	37.8923
7.95	217.381	37.9349
7.97	217.342	37.8963
7.98	217.265	37.8192
8	216.996	37.5506
8.02	216.887	37.441
8.03	216.829	37.3835
8.05	216.678	37.2326
8.07	216.743	37.2977
8.08	216.789	37.3435
8.1	216.792	37.3466
8.12	217.036	37.5899
8.13	217.309	37.8635
8.15	217.375	37.9291
8.17	217.003	37.5576
8.18	216.255	36.8096
8.2	215.585	36.1399
8.22	215.121	35.6754
8.23	215.422	35.9768
8.25	215.911	36.465
8.27	216.163	36.7172
8.28	216.002	36.5569
8.3	215.567	36.1219
8.32	214.873	35.4273
8.33	214.267	34.8209
8.35	213.801	34.3552
8.37	213.27	33.8243
8.38	212.8	33.3545
8.4	212.603	33.1577
8.42	212.261	32.8157
8.43	212.098	32.6525
8.45	211.906	32.4602
8.47	211.872	32.4263
8.48	211.636	32.1903
8.5	211.497	32.0513
8.52	211.251	31.8057
8.53	211.111	31.6655
8.55	210.95	31.504
8.57	210.798	31.3526
8.58	210.476	31.0303
8.6	210.398	30.9528
8.62	210.178	30.7322
8.63	210.07	30.624
8.65	209.953	30.5073
8.67	209.759	30.3133
8.68	209.505	30.0594
8.7	209.373	29.9271
8.72	209.375	29.9294
8.73	209.396	29.95
8.75	209.49	30.0441
8.77	209.377	29.9318
8.78	209.01	29.5648
8.8	208.699	29.2536
8.82	208.462	29.016
8.83	208.055	28.6095
8.85	207.718	28.2723
8.87	207.545	28.0996
8.88	207.378	27.9327
8.9	207.032	27.5869
8.92	206.792	27.3464
8.93	206.428	26.9825
8.95	206.234	26.7882
8.97	206.403	26.9572
8.98	206.481	27.035
9	206.601	27.1554
9.02	206.648	27.2022
9.03	206.536	27.0906
9.05	206.382	26.9363
9.07	206.166	26.7203
9.08	206.154	26.7088
9.1	206.011	26.5654
9.12	206.19	26.7442
9.13	206.214	26.7681
9.15	206.585	27.1392
9.17	206.842	27.3965
9.18	207.304	27.8584
9.2	207.731	28.2852
9.22	208.354	28.9086
9.23	208.794	29.3486
9.25	209.549	30.1037
9.27	210.119	30.6734
9.28	211.353	31.9079
9.3	212.823	33.3774
9.32	214.899	35.4539
9.33	216.569	37.1229
9.35	218.286	38.8405
9.37	219.788	40.3422
9.38	221.088	41.642
9.4	222.264	42.8185
9.42	223.517	44.0712
9.43	225.276	45.8302
9.45	228.133	48.6879
9.47	231.894	52.4484
9.48	236.044	56.5983
9.5	239.659	60.2138
9.52	242.398	62.9521
9.53	244.318	64.872
9.55	245.987	66.5412
9.57	247.842	68.3961
9.58	250.089	70.6434
9.6	252.481	73.0351
9.62	254.557	75.1116
9.63	256.412	76.9664
9.65	258.534	79.0884
9.67	260.909	81.4638
9.68	263.513	84.0674
9.7	266.16	86.7142
9.72	268.484	89.0381
9.73	270.437	90.9918
9.75	272.326	92.8804
9.77	274.074	94.6284
9.78	275.43	95.9846
9.8	276.789	97.343
9.82	278.388	98.9425
9.83	279.789	100.344
9.85	281.498	102.053
9.87	282.819	103.373
9.88	283.518	104.072
9.9	283.971	104.526
9.92	284.742	105.296
9.93	285.459	106.014
9.95	286.493	107.047
9.97	287.324	107.879
9.98	288.167	108.721
10	288.289	108.843
10.02	288.614	109.168
10.03	288.099	108.653
10.05	287.514	108.068
10.07	286.718	107.272
10.08	286.051	106.606
10.1	285.537	106.092
10.12	285.142	105.696
10.13	285.002	105.556
10.15	284.542	105.097
10.17	284.194	104.748
10.18	283.704	104.259
10.2	283.436	103.991
10.22	283.231	103.785
10.23	283.218	103.772
10.25	283.45	104.005
10.27	284.07	104.624
10.28	284.566	105.12
10.3	285.534	106.089
10.32	285.979	106.534
10.33	286.746	107.301
10.35	287.182	107.736
10.37	287.674	108.228
10.38	287.738	108.292
10.4	288.29	108.844
10.42	288.726	109.28
10.43	289.328	109.882
10.45	289.985	110.539
10.47	290.722	111.277
10.48	291.674	112.228
10.5	292.723	113.277
10.52	293.759	114.313
10.53	294.607	115.161
10.55	296.022	116.576
10.57	297.392	117.946
10.58	299.129	119.683
10.6	300.744	121.298
10.62	302.347	122.901
10.63	303.757	124.312
10.65	305.366	125.921
10.67	307.207	127.762
10.68	309.247	129.801
10.7	311.714	132.269
10.72	314.134	134.688
10.73	316.62	137.175
10.75	319.004	139.559
10.77	321.381	141.935
10.78	323.769	144.323
10.8	326.253	146.807
10.82	328.78	149.335
10.83	331.24	151.795
10.85	333.678	154.233
10.87	336.349	156.904
10.88	339.02	159.574
10.9	341.56	162.114
10.92	344.06	164.615
10.93	346.914	167.469
10.95	349.857	170.412
10.97	353.03	173.584
10.98	355.758	176.312
11	358.326	178.88
11.02	360.722	181.276
11.03	363.689	184.243
11.05	366.728	187.282
11.07	369.897	190.452
11.08	373.163	193.718
11.1	376.385	196.94
11.12	379.523	200.077
11.13	382.211	202.765
11.15	384.714	205.268
11.17	386.857	207.411
11.18	389.179	209.733
11.2	391.845	212.399
11.22	394.217	214.772
11.23	397.249	217.804
11.25	399.134	219.688
11.27	401.62	222.174
11.28	402.82	223.374
11.3	404.962	225.516
11.32	406.74	227.294
11.33	409.882	230.437
11.35	412.024	232.578
11.37	414.87	235.425
11.38	417.428	237.983
11.4	420.697	241.251
11.42	424.258	244.812
11.43	428.069	248.624
11.45	431.194	251.748
11.47	434.225	254.779
11.48	437.516	258.071
11.5	440.813	261.368
11.52	444.706	265.261
11.53	448.23	268.785
11.55	451.664	272.218
11.57	454.8	275.354
11.58	458.529	279.083
11.6	462.324	282.878
11.62	466.491	287.046
11.63	470.942	291.496
11.65	475.196	295.751
11.67	479.855	300.409
11.68	484.108	304.662
11.7	488.577	309.131
11.72	492.487	313.041
11.73	496.439	316.993
11.75	500.071	320.625
11.77	503.997	324.551
11.78	507.941	328.495
11.8	512.025	332.579
11.82	516.003	336.557
11.83	519.992	340.546
11.85	524.245	344.8
11.87	528.313	348.868
11.88	531.84	352.395
11.9	534.729	355.283
11.92	537.923	358.478
11.93	541.367	361.921
11.95	544.956	365.51
11.97	548.093	368.648
11.98	551.431	371.986
12	554.971	375.525
12.02	558.713	379.268
12.03	562.037	382.591
12.05	564.995	385.549
12.07	567.712	388.266
12.08	570.365	390.92
12.1	573.088	393.642
12.12	575.153	395.707
12.13	576.966	397.52
12.15	579.461	400.016
12.17	582.219	402.773
12.18	584.172	404.726
12.2	584.789	405.343
12.22	584.736	405.29
12.23	584.529	405.083
12.25	586.132	406.687
12.27	587.695	408.249
12.28	589.277	409.831
12.3	590.144	410.698
12.32	591.142	411.696
12.33	592.374	412.928
12.35	593.133	413.687
12.37	593.662	414.217
12.38	595.052	415.606
12.4	597.864	418.418
12.42	601.655	422.209
12.43	605.087	425.641
12.45	607.726	428.28
12.47	609.513	430.067
12.48	611.241	431.795
12.5	612.863	433.418
12.52	615.199	435.754
12.53	616.88	437.435
12.55	618.598	439.153
12.57	619.45	440.004
12.58	620.25	440.804
12.6	621.116	441.67
12.62	620.583	441.137
12.63	617.698	438.253
12.65	615.377	435.931
12.67	614.021	434.575
12.68	613.348	433.902
12.7	615.571	436.125
12.72	616.163	436.718
12.73	616.78	437.335
12.75	618.687	439.241
12.77	621.338	441.892
12.78	622.671	443.226
12.8	623.611	444.165
12.82	623.763	444.318
12.83	623.878	444.432
12.85	625.211	445.766
12.87	626.196	446.75
12.88	627.49	448.044
12.9	628.372	448.927
12.92	630.402	450.957
12.93	633.097	453.652
12.95	635.525	456.079
12.97	636.722	457.276
12.98	638.549	459.103
13	640.799	461.354
13.02	643.795	464.35
13.03	647.362	467.916
13.05	650.219	470.773
13.07	652.152	472.706
13.08	653.072	473.626
13.1	654.192	474.747
13.12	655.888	476.442
13.13	658.382	478.936
13.15	660.956	481.51
13.17	662.741	483.295
13.18	664.927	485.482
13.2	666.166	486.721
13.22	668.215	488.769
13.23	669.236	489.791
13.25	670.285	490.839
13.27	670.706	491.26
13.28	672.538	493.093
13.3	674.887	495.441
13.32	677.702	498.256
13.33	680.845	501.399
13.35	683.455	504.009
13.37	686.213	506.768
13.38	689.125	509.679
13.4	690.716	511.27
13.42	692.345	512.899
13.43	692.582	513.137
13.45	693.478	514.032
13.47	693.804	514.359
13.48	696.418	516.972
13.5	697.831	518.386
13.52	700.756	521.31
13.53	703.16	523.715
13.55	705.622	526.176
13.57	708.376	528.93
13.58	711.932	532.487
13.6	715.514	536.068
13.62	717.97	538.524
13.63	718.995	539.55
13.65	719.255	539.809
13.67	720.15	540.704
13.68	722.548	543.102
13.7	725.512	546.066
13.72	728.875	549.429
13.73	731.105	551.659
13.75	733.381	553.935
13.77	734.912	555.466
13.78	736.882	557.436
13.8	738.992	559.546
13.82	741.935	562.49
13.83	744.568	565.122
13.85	746.739	567.293
13.87	748.388	568.943
13.88	750.119	570.673
13.9	752.389	572.944
13.92	755.508	576.062
13.93	758.765	579.319
13.95	761.861	582.416
13.97	765.25	585.804
13.98	768.716	589.271
14	771.989	592.543
14.02	774.471	595.025
14.03	775.981	596.535
14.05	776.518	597.072
14.07	777.9	598.455
14.08	780.223	600.777
14.1	783.376	603.93
14.12	787.069	607.624
14.13	790.643	611.198
14.15	793.747	614.302
14.17	796.597	617.151
14.18	799.741	620.296
14.2	802.857	623.411
14.22	805.209	625.764
14.23	808.022	628.576
14.25	809.954	630.509
14.27	813.062	633.617
14.28	815.72	636.274
14.3	819.902	640.456
14.32	822.215	642.769
14.33	826.32	646.874
14.35	829.482	650.036
14.37	834.011	654.565
14.38	837.36	657.914
14.4	841.965	662.519
14.42	845.053	665.608
14.43	848.897	669.451
14.45	851.163	671.718
14.47	853.871	674.426
14.48	855.86	676.415
14.5	859.373	679.927
14.52	863.345	683.899
14.53	867.473	688.028
14.55	868.942	689.496
14.57	869.818	690.373
14.58	870.723	691.278
14.6	872.544	693.099
14.62	874.986	695.54
14.63	877.18	697.734
14.65	878.697	699.251
14.67	880.667	701.222
14.68	883.26	703.814
14.7	885.852	706.407
14.72	889.251	709.805
14.73	892.077	712.631
14.75	894.946	715.5
14.77	897.912	718.466
14.78	902.297	722.852
14.8	906.971	727.526
14.82	909.514	730.068
14.83	909.853	730.407
14.85	909.268	729.822
14.87	910.812	731.366
14.88	913.39	733.944
14.9	917.5	738.054
14.92	919.103	739.658
14.93	921.478	742.033
14.95	924.068	744.622
14.97	926.836	747.391
14.98	930.326	750.88
15	931.984	752.538
15.02	939.705	760.26
15.03	952.262	772.817
15.05	970.502	791.057
15.07	984.456	805.01
15.08	995.064	815.618
15.1	996.984	817.538
15.12	999.881	820.435
15.13	1005.33	825.882
15.15	1013.73	834.282
15.17	1019.32	839.877
15.18	1025.21	845.763
15.2	1028.31	848.861
15.22	1031.84	852.392
15.23	1035.71	856.263
15.25	1038.78	859.333
15.27	1040.52	861.074
15.28	1041.41	861.969
15.3	1045.38	865.937
15.32	1049.59	870.147
15.33	1056.76	877.318
15.35	1061.96	882.515
15.37	1066.67	887.22
15.38	1069.78	890.335
15.4	1072.8	893.355
15.42	1075.76	896.314
15.43	1079.62	900.172
15.45	1082.17	902.721
15.47	1087.27	907.823
15.48	1090.81	911.365
15.5	1094.08	914.633
15.52	1095.48	916.037
15.53	1098.52	919.07
15.55	1099.8	920.358
15.57	1103.03	923.58
15.58	1104.46	925.016
15.6	1105.13	925.688
15.62	1106.58	927.137
15.63	1109.2	929.758
15.65	1111.48	932.035
15.67	1112.99	933.547
15.68	1115.31	935.859
15.7	1116.23	936.781
15.72	1119.1	939.657
15.73	1119.67	940.22
15.75	1121.7	942.256
15.77	1121.72	942.272
15.78	1124.25	944.8
15.8	1124.73	945.282
15.82	1126.46	947.014
15.83	1125.6	946.149
15.85	1126.23	946.787
15.87	1126.57	947.128
15.88	1127.29	947.843
15.9	1127.63	948.187
15.92	1127.64	948.192
15.93	1128.15	948.707
15.95	1128.07	948.624
15.97	1130.34	950.897
15.98	1129.38	949.938
16	1131.35	951.906
16.02	1130.51	951.065
16.03	1132.97	953.525
16.05	1133.08	953.629
16.07	1136.18	956.735
16.08	1134.96	955.516
16.1	1135.79	956.339
16.12	1133.8	954.353
16.13	1132.07	952.621
16.15	1127.99	948.541
16.17	1124.31	944.859
16.18	1119.92	940.473
16.2	1117.52	938.078
16.22	1117.42	937.971
16.23	1117.67	938.221
16.25	1118.54	939.09
16.27	1117.81	938.366
16.28	1117.99	938.54
16.3	1116.87	937.425
16.32	1117.34	937.891
16.33	1117.59	938.147
16.35	1118.34	938.894
16.37	1117.49	938.041
16.38	1117.99	938.547
16.4	1119.1	939.65
16.42	1120.65	941.208
16.43	1122.16	942.71
16.45	1122.3	942.851
16.47	1121.53	942.085
16.48	1121.64	942.193
16.5	1122.71	943.269
16.52	1124.53	945.079
16.53	1126.66	947.212
16.55	1127.72	948.274
16.57	1127.19	947.749
16.58	1126.4	946.958
16.6	1126.39	946.943
16.62	1128.51	949.059
16.63	1131.54	952.092
16.65	1134.45	955.006
16.67	1136.59	957.143
16.68	1137	957.553
16.7	1137.84	958.389
16.72	1135.52	956.069
16.73	1134.81	955.362
16.75	1132.87	953.425
16.77	1134.63	955.182
16.78	1136.17	956.722
16.8	1140.9	961.451
16.82	1144.16	964.718
16.83	1148.72	969.274
16.85	1153.02	973.573
16.87	1156.47	977.022
16.88	1159.75	980.304
16.9	1162.79	983.344
16.92	1167.11	987.665
16.93	1171.2	991.757
16.95	1175.65	996.206
16.97	1179.08	999.637
16.98	1183.68	1004.24
17	1188.01	1008.57
17.02	1192.85	1013.4
17.03	1196.13	1016.68
17.05	1198.05	1018.6
17.07	1201.19	1021.74
17.08	1207.22	1027.78
17.1	1217.51	1038.06
17.12	1231.09	1051.64
17.13	1250.38	1070.93
17.15	1272.14	1092.69
17.17	1293.58	1114.14
17.18	1310.07	1130.62
17.2	1319.52	1140.07
17.22	1323.58	1144.14
17.23	1322.53	1143.09
17.25	1293.81	1114.36
17.27	1250.81	1071.37
17.28	1197.35	1017.9
17.3	1162.91	983.469
17.32	1145.53	966.083
17.33	1151.09	971.64
17.35	1150.6	971.157
17.37	1152.17	972.724
17.38	1153.69	974.242
17.4	1156.57	977.122
17.42	1160.61	981.16
17.43	1164.58	985.134
17.45	1168.15	988.702
17.47	1171.56	992.113
17.48	1174.97	995.528
17.5	1177.99	998.544
17.52	1181.14	1001.7
17.53	1184.79	1005.34
17.55	1189.29	1009.84
17.57	1193.44	1014
17.58	1197.91	1018.46
17.6	1201.06	1021.62
17.62	1205.21	1025.77
17.63	1209.16	1029.71
17.65	1214.38	1034.94
17.67	1218.66	1039.22
17.68	1223.37	1043.93
17.7	1228.18	1048.73
17.72	1233.21	1053.77
17.73	1238.19	1058.75
17.75	1242.16	1062.72
17.77	1245.95	1066.51
17.78	1249.36	1069.92
17.8	1254.42	1074.98
17.82	1258.98	1079.54
17.83	1264.23	1084.79
17.85	1268.06	1088.62
17.87	1272.99	1093.54
17.88	1276.72	1097.27
17.9	1281.66	1102.21
17.92	1285.48	1106.03
17.93	1290.5	1111.05
17.95	1296.48	1117.03
17.97	1305.36	1125.91
17.98	1316.09	1136.65
18	1324.58	1145.13
18.02	1331.47	1152.03
18.03	1334.15	1154.71
18.05	1336.28	1156.83
18.07	1338.04	1158.59
18.08	1341.93	1162.49
18.1	1344.52	1165.07
18.12	1347.05	1167.61
18.13	1348.66	1169.22
18.15	1350.03	1170.58
18.17	1352.81	1173.37
18.18	1358.34	1178.89
18.2	1365.57	1186.12
18.22	1373.35	1193.91
18.23	1380.25	1200.81
18.25	1387	1207.55
18.27	1392.44	1212.99
18.28	1398.56	1219.11
18.3	1404.56	1225.12
18.32	1409.89	1230.44
18.33	1415.33	1235.89
18.35	1420.4	1240.95
18.37	1425.86	1246.42
18.38	1431.39	1251.94
18.4	1438.16	1258.71
18.42	1444.28	1264.84
18.43	1451.7	1272.26
18.45	1458.89	1279.45
18.47	1467.24	1287.79
18.48	1474.48	1295.04
18.5	1481.38	1301.93
18.52	1487.44	1308
18.53	1493.71	1314.27
18.55	1499.59	1320.15
18.57	1505.61	1326.16
18.58	1511.75	1332.31
18.6	1517.86	1338.41
18.62	1524.85	1345.41
18.63	1531.88	1352.43
18.65	1538.21	1358.76
18.67	1544.22	1364.77
18.68	1549.94	1370.49
18.7	1556.46	1377.01
18.72	1562.06	1382.62
18.73	1567.93	1388.49
18.75	1572.71	1393.27
18.77	1577.91	1398.46
18.78	1582.74	1403.3
18.8	1589.01	1409.57
18.82	1594.4	1414.95
18.83	1600.51	1421.07
18.85	1606.3	1426.86
18.87	1612.01	1432.56
18.88	1615.69	1436.25
18.9	1620.58	1441.13
18.92	1625.28	1445.83
18.93	1630.98	1451.54
18.95	1636.32	1456.87
18.97	1641.19	1461.74
18.98	1644.98	1465.53
19	1649.32	1469.88
19.02	1654.22	1474.77
19.03	1659.57	1480.13
19.05	1665.36	1485.92
19.07	1670.81	1491.37
19.08	1674.74	1495.29
19.1	1678.1	1498.65
19.12	1681.43	1501.98
19.13	1685.9	1506.45
19.15	1690.85	1511.41
19.17	1696.53	1517.09
19.18	1700.6	1521.15
19.2	1705.03	1525.59
19.22	1708.97	1529.53
19.23	1713.66	1534.21
19.25	1718.51	1539.06
19.27	1724.86	1545.42
19.28	1730.01	1550.56
19.3	1735.65	1556.2
19.32	1739.79	1560.35
19.33	1743.8	1564.35
19.35	1747.16	1567.71
19.37	1751.08	1571.63
19.38	1755.63	1576.18
19.4	1760.33	1580.88
19.42	1765.09	1585.64
19.43	1768.45	1589
19.45	1772.37	1592.92
19.47	1775.84	1596.39
19.48	1779.81	1600.36
19.5	1783.66	1604.22
19.52	1787.95	1608.51
19.53	1792.45	1613.01
19.55	1797.88	1618.44
19.57	1803.11	1623.67
19.58	1808.02	1628.57
19.6	1811.63	1632.19
19.62	1815.81	1636.37
19.63	1818.23	1638.78
19.65	1822.21	1642.76
19.67	1825.74	1646.29
19.68	1830.84	1651.39
19.7	1834.85	1655.41
19.72	1839.86	1660.41
19.73	1844.49	1665.04
19.75	1850.19	1670.75
19.77	1855.22	1675.77
19.78	1859.64	1680.19
19.8	1863.41	1683.97
19.82	1867.84	1688.39
19.83	1873.41	1693.96
19.85	1879.99	1700.55
19.87	1885.3	1705.85
19.88	1889.84	1710.4
19.9	1895.19	1715.74
19.92	1900.08	1720.63
19.93	1906.14	1726.69
19.95	1910.95	1731.51
19.97	1916.49	1737.04
19.98	1920.23	1740.78
20	1925.77	1746.32
20.02	1930.5	1751.05
20.03	1937.11	1757.66
20.05	1943.93	1764.49
20.07	1950.87	1771.42
20.08	1956.2	1776.76
20.1	1960.19	1780.75
20.12	1965.72	1786.28
20.13	1971.36	1791.91
20.15	1977.33	1797.88
20.17	1982.51	1803.06
20.18	1987.41	1807.96
20.2	1992.3	1812.85
20.22	1998.31	1818.87
20.23	2004.24	1824.79
20.25	2010.41	1830.97
20.27	2017.19	1837.75
20.28	2024.24	1844.79
20.3	2031.6	1852.15
20.32	2039.46	1860.02
20.33	2047.21	1867.76
20.35	2053.24	1873.8
20.37	2058.23	1878.78
20.38	2062.13	1882.68
20.4	2068.18	1888.73
20.42	2075.7	1896.26
20.43	2083.79	1904.35
20.45	2089.39	1909.95
20.47	2094.3	1914.86
20.48	2098.5	1919.05
20.5	2103.7	1924.25
20.52	2109.11	1929.66
20.53	2115.18	1935.73
20.55	2121.6	1942.15
20.57	2129.11	1949.66
20.58	2135.73	1956.28
20.6	2141.06	1961.62
20.62	2146.05	1966.6
20.63	2151.35	1971.9
20.65	2159	1979.55
20.67	2167.74	1988.29
20.68	2174.88	1995.44
20.7	2181.77	2002.32
20.72	2188.55	2009.1
20.73	2197.43	2017.99
20.75	2205.18	2025.74
20.77	2212.47	2033.02
20.78	2217.47	2038.02
20.8	2223.27	2043.82
20.82	2228.88	2049.43
20.83	2234.92	2055.48
20.85	2244.39	2064.95
20.87	2256.05	2076.6
20.88	2269.81	2090.36
20.9	2282.06	2102.61
20.92	2291.67	2112.23
20.93	2298.67	2119.22
20.95	2305.71	2126.26
20.97	2311.93	2132.49
20.98	2316.14	2136.69
21	2322.55	2143.11
21.02	2330.3	2150.86
21.03	2340.2	2160.75
21.05	2348.39	2168.94
21.07	2353.96	2174.52
21.08	2358.48	2179.04
21.1	2363.17	2183.73
21.12	2369.77	2190.32
21.13	2376.18	2196.74
21.15	2383.36	2203.92
21.17	2389.55	2210.1
21.18	2397.33	2217.89
21.2	2404.53	2225.09
21.22	2411.63	2232.18
21.23	2417	2237.55
21.25	2422.08	2242.64
21.27	2426.29	2246.84
21.28	2433.19	2253.74
21.3	2437.55	2258.11
21.32	2442.06	2262.61
21.33	2443.99	2264.54
21.35	2446.98	2267.53
21.37	2451.18	2271.73
21.38	2461.74	2282.3
21.4	2471.54	2292.09
21.42	2482.5	2303.05
21.43	2487.78	2308.34
21.45	2490.65	2311.2
21.47	2490.36	2310.92
21.48	2494.17	2314.72
21.5	2499.59	2320.14
21.52	2508.43	2328.99
21.53	2519.41	2339.97
21.55	2527.14	2347.69
21.57	2536.19	2356.74
21.58	2541.09	2361.65
21.6	2546.72	2367.28
21.62	2550.05	2370.6
21.63	2556.74	2377.3
21.65	2561.46	2382.01
21.67	2566.7	2387.25
21.68	2570.92	2391.48
21.7	2576.84	2397.39
21.72	2586.85	2407.41
21.73	2597.3	2417.86
21.75	2604.57	2425.13
21.77	2606.61	2427.17
21.78	2608.85	2429.4
21.8	2613.3	2433.85
21.82	2621.04	2441.6
21.83	2628.43	2448.99
21.85	2632.95	2453.5
21.87	2637.34	2457.9
21.88	2643.39	2463.95
21.9	2650.71	2471.27
21.92	2656.47	2477.02
21.93	2662.58	2483.13
21.95	2669.9	2490.45
21.97	2678.04	2498.6
21.98	2689	2509.55
22	2699.47	2520.03
22.02	2708.5	2529.05
22.03	2714.36	2534.91
22.05	2720.45	2541.01
22.07	2726.22	2546.77
22.08	2735.66	2556.21
22.1	2748.08	2568.64
22.12	2759.68	2580.23
22.13	2769.41	2589.96
22.15	2776.6	2597.15
22.17	2784.2	2604.76
22.18	2792.65	2613.2
22.2	2802.26	2622.82
22.22	2811.14	2631.69
22.23	2819.62	2640.18
22.25	2824.22	2644.77
22.27	2829.09	2649.65
22.28	2832.56	2653.11
22.3	2839.19	2659.75
22.32	2848.6	2669.16
22.33	2861.21	2681.77
22.35	2868.79	2689.35
22.37	2875.12	2695.68
22.38	2878.77	2699.32
22.4	2885.84	2706.39
22.42	2893.66	2714.22
22.43	2903.37	2723.92
22.45	2911.7	2732.25
22.47	2923.05	2743.6
22.48	2933.74	2754.3
22.5	2942.14	2762.69
22.52	2947.38	2767.93
22.53	2952.91	2773.46
22.55	2962.48	2783.03
22.57	2972.88	2793.44
22.58	2979.83	2800.39
22.6	2983.82	2804.38
22.62	2985.29	2805.85
22.63	2991.8	2812.35
22.65	2993.69	2814.25
22.67	3002.09	2822.65
22.68	3005.41	2825.97
22.7	3014.84	2835.39
22.72	3022.42	2842.98
22.73	3034.19	2854.75
22.75	3040.78	2861.34
22.77	3049.2	2869.76
22.78	3053.96	2874.52
22.8	3056.88	2877.43
22.82	3064.07	2884.62
22.83	3073.6	2894.15
22.85	3085.09	2905.64
22.87	3096.43	2916.98
22.88	3107.81	2928.36
22.9	3115.84	2936.39
22.92	3126.82	2947.37
22.93	3130.65	2951.21
22.95	3132.31	2952.86
22.97	3135.07	2955.62
22.98	3142.49	2963.04
23	3151.14	2971.7
23.02	3155.94	2976.49
23.03	3162.82	2983.37
23.05	3169.88	2990.43
23.07	3179.72	3000.28
23.08	3188.67	3009.22
23.1	3198.99	3019.54
23.12	3204.54	3025.09
23.13	3207.62	3028.17
23.15	3211.93	3032.48
23.17	3214.98	3035.53
23.18	3224.45	3045
23.2	3237.2	3057.75
23.22	3247.31	3067.86
23.23	3256.26	3076.82
23.25	3262.48	3083.03
23.27	3267.24	3087.79
23.28	3268.99	3089.54
23.3	3272.47	3093.02
23.32	3274.17	3094.73
23.33	3278.24	3098.79
23.35	3282.24	3102.79
23.37	3282.38	3102.93
23.38	3288.56	3109.12
23.4	3295.41	3115.96
23.42	3306.35	3126.91
23.43	3311.57	3132.12
23.45	3319.76	3140.31
23.47	3321.3	3141.86
23.48	3328.77	3149.32
23.5	3331.79	3152.34
23.52	3333.93	3154.48
23.53	3333.75	3154.3
23.55	3336.64	3157.19
23.57	3341.57	3162.12
23.58	3347.45	3168
23.6	3351.53	3172.09
23.62	3351.74	3172.3
23.63	3358	3178.55
23.65	3362.44	3182.99
23.67	3369.97	3190.52
23.68	3368.24	3188.8
23.7	3368.42	3188.98
23.72	3363.41	3183.96
23.73	3361.79	3182.34
23.75	3359.26	3179.81
23.77	3361.54	3182.1
23.78	3364.04	3184.59
23.8	3372.17	3192.72
23.82	3376.38	3196.93
23.83	3377.39	3197.94
23.85	3372.15	3192.71
23.87	3373.05	3193.61
23.88	3372.14	3192.69
23.9	3380.57	3201.12
23.92	3385.54	3206.09
23.93	3383.49	3204.05
23.95	3375.52	3196.08
23.97	3365.88	3186.43
23.98	3369.41	3189.97
24	3382.32	3202.88
24.02	3407.66	3228.22

## Sheet: A1160_24_h_+_Fe_2
hour	BS	base-line-corrected BS
0.83	194.755	3.81137
0.85	194.941	3.99737
0.87	195.188	4.24487
0.88	194.989	4.04567
0.9	195.099	4.15567
0.92	195.23	4.28627
0.93	195.147	4.20377
0.95	195.168	4.22427
0.97	194.55	3.60647
0.98	194.561	3.61737
1	194.459	3.51597
1.02	194.908	3.96457
1.03	194.826	3.88267
1.05	194.701	3.75797
1.07	194.443	3.49957
1.08	194.216	3.27267
1.1	194.306	3.36247
1.12	194.103	3.16017
1.13	194.431	3.48787
1.15	194.185	3.24217
1.17	194.42	3.47697
1.18	194.464	3.52077
1.2	194.843	3.90007
1.22	195.133	4.18957
1.23	195.274	4.33047
1.25	195.258	4.31517
1.27	195.212	4.26867
1.28	195.432	4.48847
1.3	195.643	4.70007
1.32	195.776	4.83317
1.33	195.901	4.95807
1.35	195.645	4.70137
1.37	195.868	4.92477
1.38	195.752	4.80887
1.4	195.929	4.98517
1.42	196.089	5.14557
1.43	196.305	5.36177
1.45	196.421	5.47807
1.47	196.287	5.34337
1.48	196.277	5.33387
1.5	195.988	5.04497
1.52	195.823	4.87967
1.53	195.649	4.70617
1.55	195.526	4.58317
1.57	195.795	4.85207
1.58	195.814	4.87107
1.6	195.728	4.78477
1.62	195.668	4.72437
1.63	195.71	4.76697
1.65	196.206	5.26217
1.67	196.426	5.48267
1.68	196.853	5.90987
1.7	196.594	5.65057
1.72	196.606	5.66247
1.73	196.293	5.34967
1.75	196.158	5.21457
1.77	196.25	5.30617
1.78	196.356	5.41277
1.8	196.6	5.65687
1.82	196.525	5.58157
1.83	196.499	5.55567
1.85	196.504	5.56107
1.87	196.338	5.39457
1.88	196.443	5.49947
1.9	196.402	5.45837
1.92	196.771	5.82737
1.93	196.863	5.92007
1.95	197.401	6.45807
1.97	197.564	6.62037
1.98	197.444	6.50027
2	197.168	6.22487
2.02	196.672	5.72897
2.03	196.292	5.34887
2.05	196.079	5.13537
2.07	196.205	5.26167
2.08	196.41	5.46707
2.1	196.592	5.64867
2.12	196.835	5.89207
2.13	196.825	5.88127
2.15	196.933	5.98967
2.17	197.072	6.12847
2.18	197.327	6.38327
2.2	197.408	6.46457
2.22	197.293	6.34937
2.23	197.165	6.22157
2.25	196.917	5.97377
2.27	196.744	5.80017
2.28	196.649	5.70577
2.3	196.583	5.63947
2.32	196.702	5.75867
2.33	196.656	5.71237
2.35	196.916	5.97247
2.37	197.314	6.37037
2.38	197.175	6.23177
2.4	197.231	6.28777
2.42	196.883	5.93997
2.43	196.839	5.89537
2.45	196.787	5.84417
2.47	197.052	6.10847
2.48	197.209	6.26597
2.5	197.508	6.56517
2.52	198.053	7.10937
2.53	198.025	7.08147
2.55	198.111	7.16737
2.57	198.037	7.09387
2.58	198.255	7.31187
2.6	198.389	7.44547
2.62	198.344	7.40017
2.63	198.49	7.54687
2.65	198.485	7.54197
2.67	198.745	7.80147
2.68	198.895	7.95167
2.7	198.669	7.72557
2.72	198.623	7.67987
2.73	198.359	7.41597
2.75	198.35	7.40677
2.77	198.108	7.16507
2.78	198.359	7.41577
2.8	198.638	7.69457
2.82	198.891	7.94787
2.83	199.26	8.31687
2.85	199.484	8.54027
2.87	199.757	8.81377
2.88	199.747	8.80397
2.9	199.736	8.79217
2.92	199.353	8.40997
2.93	199.084	8.14057
2.95	198.839	7.89547
2.97	198.664	7.72027
2.98	198.558	7.61417
3	198.865	7.92217
3.02	198.997	8.05347
3.03	199.421	8.47737
3.05	199.452	8.50877
3.07	199.707	8.76347
3.08	199.596	8.65307
3.1	199.416	8.47247
3.12	199.139	8.19547
3.13	198.909	7.96527
3.15	199.079	8.13607
3.17	199.275	8.33217
3.18	199.581	8.63747
3.2	199.632	8.68857
3.22	199.73	8.78657
3.23	199.947	9.00407
3.25	200.152	9.20837
3.27	200.523	9.57967
3.28	200.705	9.76157
3.3	200.453	9.50937
3.32	200.234	9.29097
3.33	199.952	9.00817
3.35	200.176	9.23267
3.37	200.34	9.39697
3.38	200.825	9.88157
3.4	200.534	9.59037
3.42	200.434	9.49067
3.43	200.073	9.13017
3.45	199.766	8.82297
3.47	199.348	8.40447
3.48	199.467	8.52337
3.5	199.41	8.46697
3.52	199.995	9.05197
3.53	200.049	9.10577
3.55	200.694	9.75047
3.57	200.4	9.45627
3.58	200.5	9.55717
3.6	200.117	9.17317
3.62	200.135	9.19197
3.63	200.173	9.22967
3.65	200.549	9.60577
3.67	200.817	9.87387
3.68	200.851	9.90797
3.7	200.94	9.99657
3.72	200.973	10.0301
3.73	200.703	9.75937
3.75	200.725	9.78117
3.77	200.67	9.72697
3.78	200.989	10.0459
3.8	200.967	10.0239
3.82	200.818	9.87467
3.83	200.699	9.75577
3.85	200.508	9.56457
3.87	200.811	9.86787
3.88	200.832	9.88897
3.9	200.936	9.99257
3.92	201.134	10.1906
3.93	201.57	10.6264
3.95	202.031	11.0881
3.97	202.252	11.3091
3.98	202.31	11.3667
4	202.261	11.3174
4.02	202.295	11.3516
4.03	202.64	11.6971
4.05	202.415	11.4719
4.07	202.628	11.685
4.08	202.223	11.2793
4.1	202.399	11.4555
4.12	202.537	11.5942
4.13	202.828	11.8851
4.15	202.993	12.0498
4.17	202.957	12.0132
4.18	203.201	12.2573
4.2	203.206	12.2626
4.22	203.337	12.3934
4.23	203.131	12.1877
4.25	202.794	11.8505
4.27	202.86	11.9169
4.28	202.988	12.0445
4.3	203.17	12.2267
4.32	203.235	12.292
4.33	203.048	12.1042
4.35	203.159	12.2161
4.37	203.026	12.083
4.38	203.503	12.5595
4.4	203.033	12.0895
4.42	202.683	11.7394
4.43	201.858	10.9147
4.45	201.624	10.6802
4.47	201.707	10.7638
4.48	201.986	11.0428
4.5	202.608	11.6649
4.52	202.89	11.9465
4.53	203.386	12.4423
4.55	204.018	13.0744
4.57	204.424	13.4809
4.58	204.954	14.0104
4.6	205.333	14.3898
4.62	205.49	14.5466
4.63	205.079	14.136
4.65	204.781	13.838
4.67	204.644	13.7004
4.68	204.69	13.7466
4.7	205.138	14.1948
4.72	205.424	14.4812
4.73	205.804	14.8612
4.75	206.166	15.2229
4.77	206.358	15.4151
4.78	206.513	15.5699
4.8	206.277	15.3334
4.82	206.441	15.4973
4.83	206.817	15.8742
4.85	207.214	16.2707
4.87	207.563	16.6199
4.88	207.614	16.6711
4.9	207.743	16.7992
4.92	207.667	16.7234
4.93	207.947	17.0036
4.95	208.008	17.065
4.97	208.031	17.0878
4.98	208.311	17.3678
5	208.522	17.5788
5.02	208.857	17.9137
5.03	209.125	18.1817
5.05	209.155	18.212
5.07	209.165	18.2217
5.08	209.177	18.2333
5.1	209.394	18.4512
5.12	209.403	18.4593
5.13	209.477	18.5335
5.15	209.542	18.5989
5.17	209.694	18.7502
5.18	210.276	19.333
5.2	210.52	19.5763
5.22	211.064	20.1211
5.23	211.112	20.169
5.25	211.193	20.2493
5.27	211.223	20.2796
5.28	211.083	20.1393
5.3	211.751	20.8077
5.32	212.195	21.2513
5.33	212.89	21.9463
5.35	212.727	21.7841
5.37	212.573	21.63
5.38	212.129	21.1859
5.4	211.904	20.9607
5.42	212.052	21.1085
5.43	212.049	21.106
5.45	212.451	21.5079
5.47	212.977	22.034
5.48	213.543	22.5993
5.5	214.375	23.4317
5.52	214.697	23.754
5.53	215.049	24.1062
5.55	214.808	23.8651
5.57	214.833	23.8894
5.58	215.389	24.4459
5.6	216.179	25.236
5.62	217.265	26.322
5.63	217.481	26.5377
5.65	217.798	26.8544
5.67	217.457	26.5132
5.68	217.554	26.6107
5.7	217.399	26.4557
5.72	217.297	26.3536
5.73	217.306	26.3627
5.75	217.462	26.5184
5.77	217.59	26.6465
5.78	217.703	26.7596
5.8	217.682	26.7383
5.82	217.914	26.9709
5.83	218.297	27.3541
5.85	218.84	27.8965
5.87	218.962	28.0182
5.88	219.111	28.1678
5.9	219.086	28.1429
5.92	219.258	28.3145
5.93	219.308	28.3647
5.95	219.65	28.7072
5.97	219.366	28.4226
5.98	219.706	28.7626
6	219.464	28.5212
6.02	220.007	29.0634
6.03	220.158	29.2144
6.05	220.836	29.8929
6.07	220.902	29.9591
6.08	220.941	29.9977
6.1	220.805	29.8614
6.12	220.719	29.7757
6.13	221.045	30.1013
6.15	220.989	30.0461
6.17	221.273	30.33
6.18	221.28	30.3367
6.2	221.651	30.7078
6.22	221.823	30.8794
6.23	221.899	30.9561
6.25	221.63	30.6862
6.27	221.332	30.389
6.28	221.07	30.1263
6.3	221.184	30.2408
6.32	221.359	30.4161
6.33	221.557	30.6135
6.35	221.494	30.5508
6.37	221.851	30.9082
6.38	222.079	31.136
6.4	222.614	31.6704
6.42	222.676	31.7325
6.43	222.663	31.7198
6.45	222.44	31.4972
6.47	222.588	31.6446
6.48	222.402	31.4583
6.5	222.449	31.5054
6.52	222.145	31.2014
6.53	222.716	31.7723
6.55	222.883	31.9397
6.57	223.38	32.4371
6.58	223.209	32.2661
6.6	223.348	32.4049
6.62	223.043	32.0995
6.63	222.977	32.0336
6.65	222.842	31.899
6.67	222.931	31.9881
6.68	223.262	32.3184
6.7	223.628	32.6845
6.72	223.265	32.3214
6.73	222.912	31.9688
6.75	222.51	31.5669
6.77	222.681	31.7373
6.78	222.941	31.9977
6.8	223.293	32.3494
6.82	223.309	32.3654
6.83	223.246	32.3025
6.85	223.592	32.6484
6.87	223.817	32.8739
6.88	223.981	33.038
6.9	223.745	32.8015
6.92	223.208	32.2643
6.93	222.955	32.0116
6.95	222.703	31.7601
6.97	223.034	32.0904
6.98	222.902	31.9591
7	222.987	32.0438
7.02	223.06	32.1171
7.03	223.387	32.4439
7.05	223.812	32.8686
7.07	223.811	32.8679
7.08	224.064	33.1202
7.1	223.972	33.029
7.12	224.329	33.3853
7.13	224.337	33.3933
7.15	224.412	33.4686
7.17	224.194	33.2504
7.18	224.409	33.4658
7.2	224.749	33.8052
7.22	225.059	34.1161
7.23	225.221	34.2776
7.25	225.132	34.1892
7.27	224.879	33.936
7.28	224.538	33.5943
7.3	224.38	33.4362
7.32	224.008	33.0645
7.33	224.001	33.0582
7.35	223.758	32.8147
7.37	223.704	32.7608
7.38	223.687	32.7433
7.4	223.897	32.9535
7.42	224.238	33.295
7.43	224.339	33.3961
7.45	224.761	33.8177
7.47	224.766	33.8222
7.48	224.861	33.9172
7.5	224.691	33.7478
7.52	224.424	33.4808
7.53	224.257	33.3137
7.55	224.031	33.0875
7.57	224.43	33.4866
7.58	224.397	33.4532
7.6	224.953	34.0094
7.62	225.229	34.2857
7.63	225.631	34.6874
7.65	225.436	34.4929
7.67	225.072	34.1283
7.68	224.727	33.7833
7.7	224.796	33.8526
7.72	225.111	34.1675
7.73	225.74	34.7972
7.75	225.767	34.8241
7.77	225.786	34.8429
7.78	225.665	34.722
7.8	225.836	34.893
7.82	226.097	35.1538
7.83	226.428	35.4851
7.85	226.527	35.5833
7.87	226.061	35.1176
7.88	225.783	34.8393
7.9	225.231	34.2876
7.92	225.109	34.1661
7.93	225.108	34.1643
7.95	224.9	33.9564
7.97	225.179	34.2361
7.98	225.297	34.3536
8	225.822	34.8788
8.02	226.033	35.0893
8.03	226.269	35.326
8.05	226.169	35.226
8.07	226.28	35.3368
8.08	226.608	35.6647
8.1	226.781	35.8373
8.12	226.981	36.0379
8.13	226.999	36.0553
8.15	227.1	36.1571
8.17	227.261	36.3178
8.18	227.422	36.4784
8.2	227.611	36.6674
8.22	227.579	36.6358
8.23	227.59	36.6464
8.25	228.011	37.0674
8.27	228.415	37.4719
8.28	228.855	37.9112
8.3	229.011	38.0672
8.32	228.942	37.999
8.33	228.863	37.9198
8.35	228.909	37.9655
8.37	229.173	38.2295
8.38	229.339	38.3954
8.4	229.511	38.5675
8.42	229.582	38.639
8.43	229.475	38.5315
8.45	229.668	38.7252
8.47	229.785	38.8417
8.48	230.213	39.2696
8.5	230.556	39.6125
8.52	230.819	39.8759
8.53	231.193	40.2499
8.55	231.297	40.3539
8.57	231.744	40.8007
8.58	231.597	40.6539
8.6	232.049	41.1056
8.62	232.136	41.1927
8.63	232.636	41.6928
8.65	233.173	42.2301
8.67	233.66	42.7166
8.68	234.127	43.1836
8.7	234.401	43.4579
8.72	234.699	43.756
8.73	234.892	43.9487
8.75	235.331	44.3879
8.77	235.699	44.7559
8.78	236.063	45.1201
8.8	236.355	45.4117
8.82	236.549	45.6058
8.83	236.671	45.7277
8.85	236.994	46.0507
8.87	237.067	46.1234
8.88	237.291	46.3476
8.9	237.392	46.4491
8.92	237.714	46.7702
8.93	237.866	46.9227
8.95	237.755	46.8119
8.97	237.75	46.8062
8.98	237.704	46.7605
9	238.488	47.5443
9.02	239.272	48.3285
9.03	240.064	49.1211
9.05	240.458	49.515
9.07	240.105	49.1615
9.08	239.399	48.4561
9.1	238.451	47.5076
9.12	238.356	47.4128
9.13	238.292	47.3491
9.15	238.922	47.9782
9.17	239.367	48.4236
9.18	239.547	48.6035
9.2	239.949	49.0058
9.22	240.102	49.1586
9.23	240.178	49.2351
9.25	239.847	48.9036
9.27	239.689	48.7452
9.28	239.502	48.5587
9.3	239.294	48.3505
9.32	239.111	48.1678
9.33	238.922	47.9783
9.35	239.126	48.1826
9.37	240.128	49.1846
9.38	241.699	50.7558
9.4	243.506	52.5631
9.42	245.474	54.5304
9.43	247.431	56.4882
9.45	250.494	59.5505
9.47	253.955	63.0118
9.48	258.036	67.0922
9.5	261.055	70.1122
9.52	263.754	72.8107
9.53	265.396	74.4523
9.55	267.164	76.2203
9.57	268.891	77.948
9.58	270.574	79.631
9.6	272.535	81.5917
9.62	274.766	83.823
9.63	277.22	86.2763
9.65	279.473	88.5298
9.67	281.721	90.7773
9.68	283.855	92.9113
9.7	285.83	94.887
9.72	287.526	96.5824
9.73	289.076	98.1331
9.75	290.123	99.1799
9.77	291.657	100.714
9.78	293.263	102.32
9.8	295.401	104.458
9.82	297.44	106.497
9.83	299.436	108.493
9.85	301.549	110.605
9.87	303	112.057
9.88	304.521	113.577
9.9	305.429	114.486
9.92	306.955	116.012
9.93	307.988	117.045
9.95	309.735	118.791
9.97	310.945	120.001
9.98	312.296	121.352
10	313.46	122.517
10.02	314.775	123.832
10.03	315.951	125.007
10.05	317.582	126.638
10.07	319.383	128.439
10.08	321.711	130.767
10.1	323.727	132.784
10.12	325.672	134.729
10.13	327.021	136.078
10.15	328.627	137.683
10.17	330.669	139.726
10.18	332.799	141.856
10.2	335.371	144.428
10.22	337.368	146.425
10.23	339.279	148.336
10.25	340.94	149.997
10.27	342.777	151.834
10.28	344.303	153.359
10.3	346.342	155.398
10.32	348.612	157.669
10.33	351.039	160.096
10.35	353.413	162.469
10.37	355.697	164.753
10.38	357.37	166.427
10.4	359.668	168.724
10.42	361.931	170.988
10.43	364.539	173.596
10.45	367.082	176.138
10.47	369.588	178.645
10.48	371.802	180.858
10.5	373.795	182.851
10.52	375.957	185.013
10.53	378.261	187.318
10.55	381.094	190.151
10.57	384.135	193.192
10.58	387.062	196.118
10.6	389.865	198.922
10.62	392.867	201.924
10.63	395.925	204.982
10.65	399.177	208.234
10.67	402.121	211.178
10.68	405.574	214.63
10.7	409.046	218.102
10.72	413.351	222.408
10.73	417.158	226.215
10.75	420.755	229.812
10.77	423.897	232.954
10.78	426.995	236.052
10.8	430.284	239.341
10.82	433.587	242.644
10.83	437.442	246.499
10.85	441.3	250.356
10.87	445.287	254.343
10.88	449.118	258.174
10.9	453.62	262.676
10.92	458.54	267.596
10.93	464.169	273.226
10.95	469.087	278.143
10.97	473.265	282.322
10.98	476.447	285.503
11	479.55	288.606
11.02	481.89	290.947
11.03	486.045	295.102
11.05	491.206	300.263
11.07	497.456	306.512
11.08	503.04	312.097
11.1	507.844	316.9
11.12	511.732	320.789
11.13	515.861	324.918
11.15	520.054	329.111
11.17	523.641	332.698
11.18	527.482	336.539
11.2	530.916	339.973
11.22	535.337	344.393
11.23	539.141	348.198
11.25	543.562	352.619
11.27	547.147	356.203
11.28	551.325	360.381
11.3	555.188	364.244
11.32	559.707	368.764
11.33	564.127	373.184
11.35	568.096	377.153
11.37	571.963	381.019
11.38	575.141	384.198
11.4	579.335	388.391
11.42	583.005	392.062
11.43	587.16	396.217
11.45	591.078	400.135
11.47	595.736	404.792
11.48	600.206	409.263
11.5	604.718	413.775
11.52	609.144	418.201
11.53	613.352	422.409
11.55	617.793	426.85
11.57	622.24	431.297
11.58	626.43	435.487
11.6	630.275	439.332
11.62	633.081	442.138
11.63	629.176	438.233
11.65	614.56	423.617
11.67	590.523	399.58
11.68	564.949	374.006
11.7	545.755	354.811
11.72	535.566	344.623
11.73	532.078	341.135
11.75	530.348	339.405
11.77	529.438	338.494
11.78	528.515	337.571
11.8	528.336	337.393
11.82	528.902	337.959
11.83	529.875	338.932
11.85	531.831	340.888
11.87	533.402	342.459
11.88	534.103	343.16
11.9	534.353	343.41
11.92	534.54	343.596
11.93	535.211	344.267
11.95	536.988	346.044
11.97	540.686	349.742
11.98	542.858	351.915
12	543.21	352.267
12.02	543.361	352.418
12.03	544.474	353.531
12.05	547.711	356.768
12.07	551.271	360.328
12.08	552.575	361.631
12.1	552.271	361.328
12.12	552.105	361.161
12.13	553.23	362.287
12.15	554.302	363.359
12.17	556.241	365.298
12.18	557.378	366.435
12.2	558.293	367.349
12.22	559.63	368.686
12.23	560.275	369.331
12.25	561.37	370.427
12.27	562.615	371.672
12.28	565.596	374.653
12.3	567.653	376.71
12.32	569.558	378.615
12.33	569.569	378.626
12.35	569.132	378.189
12.37	569.681	378.738
12.38	572.751	381.808
12.4	576.327	385.383
12.42	580.803	389.86
12.43	584.016	393.073
12.45	587.279	396.336
12.47	588.777	397.833
12.48	590.803	399.86
12.5	591.663	400.72
12.52	592.204	401.261
12.53	591.509	400.566
12.55	591.929	400.986
12.57	593.387	402.443
12.58	597.15	406.207
12.6	601.944	411.001
12.62	606.962	416.019
12.63	609.542	418.598
12.65	611.996	421.052
12.67	612.44	421.496
12.68	613.826	422.883
12.7	615.414	424.47
12.72	617.908	426.965
12.73	620.414	429.471
12.75	623.03	432.086
12.77	627.234	436.29
12.78	631.82	440.877
12.8	637.596	446.653
12.82	641.196	450.253
12.83	644.185	453.242
12.85	645.318	454.374
12.87	647.627	456.684
12.88	648.769	457.826
12.9	650.399	459.456
12.92	651.894	460.951
12.93	653.356	462.413
12.95	654.883	463.94
12.97	654.67	463.727
12.98	655.062	464.118
13	654.002	463.058
13.02	656.589	465.646
13.03	658.736	467.792
13.05	661.445	470.501
13.07	662.686	471.742
13.08	663.743	472.799
13.1	665.272	474.328
13.12	667.094	476.15
13.13	670.341	479.398
13.15	672.173	481.23
13.17	675.013	484.07
13.18	676.467	485.523
13.2	678.829	487.885
13.22	679.457	488.514
13.23	679.822	488.878
13.25	679.667	488.723
13.27	680.943	490
13.28	682.664	491.721
13.3	686.32	495.377
13.32	689.024	498.08
13.33	690.73	499.787
13.35	691.179	500.235
13.37	691.684	500.741
13.38	692.369	501.425
13.4	695.245	504.302
13.42	698.268	507.325
13.43	701.685	510.742
13.45	704.12	513.176
13.47	707.156	516.212
13.48	709.148	518.204
13.5	711.317	520.373
13.52	713.981	523.038
13.53	718.655	527.712
13.55	722.868	531.924
13.57	726.216	535.272
13.58	727.123	536.18
13.6	726.51	535.567
13.62	726.44	535.497
13.63	728.879	537.936
13.65	732.138	541.194
13.67	735.302	544.359
13.68	738.577	547.634
13.7	740.242	549.299
13.72	742.36	551.416
13.73	744.952	554.008
13.75	748.684	557.741
13.77	751.727	560.783
13.78	755.543	564.599
13.8	759.468	568.525
13.82	764.147	573.203
13.83	768.613	577.67
13.85	772.673	581.73
13.87	776.032	585.089
13.88	778.624	587.681
13.9	779.957	589.013
13.92	781.656	590.713
13.93	781.991	591.048
13.95	784.024	593.08
13.97	785.738	594.795
13.98	787.131	596.188
14	787.733	596.79
14.02	789.177	598.233
14.03	790.044	599.101
14.05	792.032	601.089
14.07	794.244	603.301
14.08	797.051	606.107
14.1	799.908	608.965
14.12	804.13	613.187
14.13	805.631	614.687
14.15	808.528	617.585
14.17	809.279	618.336
14.18	812.339	621.395
14.2	815.706	624.763
14.22	820.582	629.639
14.23	822.989	632.046
14.25	824.912	633.969
14.27	824.045	633.102
14.28	824.577	633.634
14.3	826.601	635.657
14.32	829.758	638.815
14.33	830.716	639.773
14.35	830.713	639.77
14.37	829.676	638.733
14.38	829.71	638.766
14.4	832.356	641.412
14.42	836.228	645.285
14.43	840.31	649.366
14.45	843.297	652.354
14.47	845.052	654.109
14.48	845.462	654.519
14.5	845.284	654.341
14.52	845.853	654.909
14.53	845.652	654.709
14.55	843.698	652.755
14.57	841.555	650.612
14.58	841.062	650.118
14.6	841.051	650.107
14.62	843.074	652.131
14.63	844.269	653.326
14.65	843.759	652.815
14.67	841.586	650.643
14.68	840.552	649.608
14.7	841.077	650.133
14.72	843.599	652.656
14.73	847.295	656.352
14.75	850.002	659.059
14.77	851.188	660.245
14.78	852.396	661.453
14.8	854.246	663.303
14.82	857.039	666.096
14.83	859.921	668.978
14.85	863.338	672.395
14.87	864.943	674
14.88	869.192	678.249
14.9	872.681	681.738
14.92	876.784	685.841
14.93	878.416	687.473
14.95	879.691	688.748
14.97	880.398	689.455
14.98	884.194	693.251
15	887.206	696.263
15.02	889.134	698.19
15.03	888.963	698.02
15.05	889.746	698.803
15.07	892.193	701.25
15.08	895.432	704.488
15.1	899.511	708.568
15.12	905.822	714.878
15.13	908.671	717.728
15.15	910.915	719.971
15.17	909.872	718.929
15.18	909.391	718.447
15.2	906.806	715.862
15.22	908.661	717.718
15.23	908.437	717.493
15.25	911.906	720.962
15.27	913.131	722.187
15.28	916.21	725.266
15.3	915.602	724.658
15.32	916.112	725.168
15.33	915.357	724.413
15.35	919.349	728.406
15.37	922.074	731.131
15.38	926.168	735.225
15.4	926.829	735.886
15.42	927.719	736.775
15.43	931.316	740.373
15.45	936.545	745.601
15.47	939.991	749.048
15.48	939.36	748.416
15.5	937.136	746.193
15.52	934.586	743.643
15.53	936.352	745.408
15.55	938.258	747.314
15.57	939.683	748.739
15.58	942.293	751.35
15.6	943.165	752.222
15.62	943.777	752.834
15.63	942.813	751.869
15.65	943.027	752.084
15.67	941.731	750.787
15.68	943.652	752.708
15.7	945.321	754.378
15.72	947.09	756.146
15.73	947.946	757.003
15.75	947.162	756.219
15.77	947.023	756.08
15.78	950.486	759.543
15.8	955.745	764.802
15.82	962.124	771.18
15.83	965.52	774.577
15.85	971.454	780.511
15.87	979.741	788.797
15.88	987.407	796.463
15.9	991.629	800.686
15.92	992.596	801.653
15.93	985.546	794.602
15.95	982.827	791.884
15.97	981.367	790.423
15.98	981.244	790.301
16	978.56	787.617
16.02	982.572	791.629
16.03	978.716	787.773
16.05	978.516	787.573
16.07	974.952	784.009
16.08	974.493	783.549
16.1	978.197	787.254
16.12	986.176	795.232
16.13	991.799	800.856
16.15	992.028	801.084
16.17	989.432	798.489
16.18	988.966	798.023
16.2	990.797	799.854
16.22	994.338	803.395
16.23	995.394	804.451
16.25	993.702	802.759
16.27	990.336	799.392
16.28	991.452	800.509
16.3	994.68	803.737
16.32	999.022	808.079
16.33	1001.05	810.109
16.35	1000.55	809.605
16.37	999.965	809.021
16.38	1002.37	811.422
16.4	1005.67	814.726
16.42	1009.67	818.725
16.43	1011.99	821.049
16.45	1013.41	822.472
16.47	1013.55	822.604
16.48	1013.59	822.644
16.5	1014.48	823.538
16.52	1016.72	825.775
16.53	1019.78	828.835
16.55	1020.72	829.777
16.57	1021.2	830.261
16.58	1021	830.056
16.6	1021.87	830.929
16.62	1023.85	832.911
16.63	1026.8	835.855
16.65	1030.6	839.656
16.67	1034.78	843.84
16.68	1039.37	848.424
16.7	1041.06	850.112
16.72	1042.97	852.024
16.73	1043.42	852.481
16.75	1045.67	854.724
16.77	1047.22	856.273
16.78	1049.96	859.021
16.8	1051.09	860.15
16.82	1054.16	863.222
16.83	1056.05	865.11
16.85	1060.02	869.073
16.87	1062.04	871.101
16.88	1065.65	874.705
16.9	1068.32	877.372
16.92	1071.64	880.702
16.93	1074.46	883.516
16.95	1077.99	887.048
16.97	1081.37	890.426
16.98	1086.58	895.641
17	1092.27	901.324
17.02	1097.17	906.223
17.03	1100.02	909.075
17.05	1101.49	910.547
17.07	1100.94	910.001
17.08	1101.73	910.788
17.1	1103.27	912.324
17.12	1106.68	915.742
17.13	1111.4	920.459
17.15	1114.06	923.121
17.17	1115.7	924.755
17.18	1115.94	924.998
17.2	1117.47	926.524
17.22	1118.84	927.901
17.23	1122.28	931.337
17.25	1125.67	934.732
17.27	1130.4	939.46
17.28	1134.38	943.436
17.3	1138.69	947.748
17.32	1141.23	950.291
17.33	1144.62	953.674
17.35	1146.7	955.761
17.37	1149.73	958.784
17.38	1151.05	960.111
17.4	1154.18	963.239
17.42	1157.84	966.9
17.43	1161.73	970.789
17.45	1164.45	973.511
17.47	1166.27	975.322
17.48	1168.7	977.758
17.5	1172.39	981.447
17.52	1178.78	987.837
17.53	1184.51	993.563
17.55	1185.66	994.721
17.57	1183.19	992.243
17.58	1179.47	988.526
17.6	1179.63	988.689
17.62	1183.81	992.868
17.63	1191.64	1000.7
17.65	1198.21	1007.27
17.67	1202.87	1011.93
17.68	1206.18	1015.23
17.7	1209.72	1018.78
17.72	1212.79	1021.85
17.73	1215.72	1024.77
17.75	1218.69	1027.75
17.77	1220.86	1029.91
17.78	1223.25	1032.3
17.8	1226.95	1036.01
17.82	1228.34	1037.4
17.83	1230.34	1039.4
17.85	1231.56	1040.62
17.87	1234.37	1043.42
17.88	1236.87	1045.93
17.9	1240.16	1049.22
17.92	1242.57	1051.63
17.93	1246.19	1055.24
17.95	1249.77	1058.83
17.97	1251.1	1060.15
17.98	1252.28	1061.34
18	1253.2	1062.26
18.02	1251.65	1060.71
18.03	1251.28	1060.34
18.05	1250.03	1059.09
18.07	1252.09	1061.14
18.08	1252.08	1061.14
18.1	1256.03	1065.09
18.12	1256.78	1065.84
18.13	1260.98	1070.04
18.15	1266.28	1075.34
18.17	1273.6	1082.65
18.18	1278.58	1087.63
18.2	1284.06	1093.12
18.22	1289.17	1098.23
18.23	1293.8	1102.86
18.25	1298.58	1107.64
18.27	1303.51	1112.56
18.28	1306.36	1115.42
18.3	1308.55	1117.6
18.32	1310.85	1119.91
18.33	1315.42	1124.47
18.35	1320.41	1129.47
18.37	1325.42	1134.47
18.38	1328.61	1137.66
18.4	1331.37	1140.43
18.42	1335.42	1144.47
18.43	1341.25	1150.3
18.45	1346.65	1155.71
18.47	1351.14	1160.2
18.48	1354.23	1163.29
18.5	1357.03	1166.09
18.52	1360.98	1170.04
18.53	1366.55	1175.61
18.55	1372.24	1181.3
18.57	1377.51	1186.56
18.58	1381.75	1190.81
18.6	1386.31	1195.36
18.62	1391.03	1200.08
18.63	1396.35	1205.4
18.65	1400.35	1209.41
18.67	1404.54	1213.59
18.68	1408.58	1217.64
18.7	1412.49	1221.55
18.72	1416.61	1225.66
18.73	1422	1231.06
18.75	1428.42	1237.48
18.77	1435.22	1244.28
18.78	1440.98	1250.04
18.8	1444.39	1253.44
18.82	1447.73	1256.79
18.83	1451.9	1260.95
18.85	1456.53	1265.58
18.87	1461.57	1270.63
18.88	1464.7	1273.76
18.9	1467.73	1276.78
18.92	1470.09	1279.15
18.93	1473.32	1282.38
18.95	1476.63	1285.69
18.97	1481.05	1290.11
18.98	1484.89	1293.95
19	1489.27	1298.33
19.02	1491.63	1300.69
19.03	1493.8	1302.86
19.05	1496.38	1305.44
19.07	1500.03	1309.09
19.08	1505.08	1314.14
19.1	1510.53	1319.58
19.12	1515.06	1324.12
19.13	1518.22	1327.28
19.15	1522.08	1331.13
19.17	1525.65	1334.71
19.18	1530.01	1339.07
19.2	1532.83	1341.89
19.22	1535.23	1344.29
19.23	1537.27	1346.32
19.25	1541.57	1350.63
19.27	1549.46	1358.52
19.28	1556.94	1365.99
19.3	1561.4	1370.45
19.32	1561.62	1370.68
19.33	1561.31	1370.36
19.35	1562.02	1371.08
19.37	1567.02	1376.07
19.38	1572.44	1381.5
19.4	1577.85	1386.91
19.42	1581.42	1390.48
19.43	1584.59	1393.65
19.45	1587.53	1396.59
19.47	1590.88	1399.94
19.48	1594.38	1403.44
19.5	1598.15	1407.2
19.52	1602.22	1411.28
19.53	1605.61	1414.66
19.55	1609.79	1418.85
19.57	1613.34	1422.4
19.58	1616.97	1426.03
19.6	1620.4	1429.46
19.62	1624.21	1433.27
19.63	1627.46	1436.51
19.65	1631.43	1440.49
19.67	1635.86	1444.91
19.68	1640.59	1449.64
19.7	1645.65	1454.71
19.72	1650.49	1459.54
19.73	1655.46	1464.52
19.75	1661.07	1470.12
19.77	1666.61	1475.67
19.78	1672.57	1481.63
19.8	1677.41	1486.47
19.82	1682.72	1491.78
19.83	1686.79	1495.85
19.85	1690.18	1499.23
19.87	1692.64	1501.69
19.88	1694.46	1503.52
19.9	1696.9	1505.96
19.92	1701.6	1510.65
19.93	1707.37	1516.43
19.95	1713.04	1522.1
19.97	1717.85	1526.91
19.98	1722	1531.06
20	1724.85	1533.91
20.02	1728.61	1537.66
20.03	1734.64	1543.7
20.05	1743.32	1552.38
20.07	1753.34	1562.39
20.08	1762.23	1571.29
20.1	1768	1577.05
20.12	1771.21	1580.27
20.13	1774.56	1583.62
20.15	1779.91	1588.97
20.17	1785.16	1594.22
20.18	1790.86	1599.91
20.2	1793.63	1602.69
20.22	1795.59	1604.65
20.23	1797.11	1606.16
20.25	1801.71	1610.76
20.27	1808.11	1617.17
20.28	1814.07	1623.13
20.3	1817.85	1626.9
20.32	1819.35	1628.4
20.33	1820.63	1629.69
20.35	1824.24	1633.3
20.37	1830.91	1639.97
20.38	1839.5	1648.56
20.4	1848.38	1657.44
20.42	1856.48	1665.54
20.43	1860.41	1669.47
20.45	1863.12	1672.18
20.47	1864.85	1673.9
20.48	1867.88	1676.94
20.5	1871.67	1680.72
20.52	1878.71	1687.77
20.53	1886.64	1695.69
20.55	1895.77	1704.82
20.57	1904.26	1713.31
20.58	1909.3	1718.35
20.6	1913.9	1722.96
20.62	1919.5	1728.56
20.63	1928.06	1737.12
20.65	1936.27	1745.33
20.67	1944.33	1753.38
20.68	1949.57	1758.63
20.7	1952.77	1761.82
20.72	1954.79	1763.85
20.73	1955.61	1764.67
20.75	1958.28	1767.34
20.77	1961.6	1770.65
20.78	1966.18	1775.24
20.8	1970.7	1779.76
20.82	1976.23	1785.29
20.83	1982.15	1791.2
20.85	1988.27	1797.32
20.87	1994.55	1803.61
20.88	1999.71	1808.76
20.9	2004.22	1813.28
20.92	2011.14	1820.2
20.93	2016.21	1825.27
20.95	2022.32	1831.37
20.97	2025.46	1834.52
20.98	2029.35	1838.4
21	2030.68	1839.74
21.02	2034.47	1843.52
21.03	2037.25	1846.31
21.05	2041.84	1850.9
21.07	2047.37	1856.43
21.08	2053.4	1862.46
21.1	2058.47	1867.52
21.12	2063.19	1872.24
21.13	2067.52	1876.58
21.15	2072.94	1882
21.17	2077.68	1886.74
21.18	2081.82	1890.88
21.2	2084.84	1893.9
21.22	2088.15	1897.21
21.23	2091.65	1900.7
21.25	2095.3	1904.36
21.27	2098.5	1907.56
21.28	2101.66	1910.72
21.3	2106.21	1915.27
21.32	2110.37	1919.43
21.33	2114.99	1924.05
21.35	2118.45	1927.51
21.37	2122.91	1931.96
21.38	2127.6	1936.66
21.4	2133.39	1942.44
21.42	2136.74	1945.8
21.43	2141.34	1950.4
21.45	2143.3	1952.36
21.47	2146.72	1955.77
21.48	2149.83	1958.89
21.5	2153.97	1963.03
21.52	2157.17	1966.22
21.53	2162.51	1971.57
21.55	2167.18	1976.24
21.57	2171.56	1980.62
21.58	2177.55	1986.61
21.6	2183.56	1992.62
21.62	2188.46	1997.52
21.63	2190.96	2000.01
21.65	2193.76	2002.82
21.67	2196.12	2005.18
21.68	2201.94	2011
21.7	2208.98	2018.04
21.72	2214.33	2023.39
21.73	2217.13	2026.18
21.75	2217.92	2026.98
21.77	2221.03	2030.08
21.78	2223.87	2032.93
21.8	2231.39	2040.44
21.82	2235.64	2044.69
21.83	2244.37	2053.43
21.85	2251.19	2060.25
21.87	2260.49	2069.54
21.88	2264.92	2073.98
21.9	2267.09	2076.14
21.92	2265.6	2074.66
21.93	2266.27	2075.33
21.95	2269.29	2078.34
21.97	2273.76	2082.81
21.98	2280.78	2089.84
22	2287.5	2096.56
22.02	2294.11	2103.17
22.03	2301.21	2110.27
22.05	2307.97	2117.03
22.07	2312.57	2121.63
22.08	2318.31	2127.37
22.1	2325.1	2134.16
22.12	2330.3	2139.36
22.13	2334.56	2143.62
22.15	2339.52	2148.57
22.17	2346.4	2155.45
22.18	2354.24	2163.29
22.2	2363.61	2172.67
22.22	2369.03	2178.09
22.23	2373.76	2182.82
22.25	2379.83	2188.89
22.27	2386.85	2195.91
22.28	2391.86	2200.91
22.3	2396.86	2205.92
22.32	2402.39	2211.44
22.33	2408.61	2217.67
22.35	2415.25	2224.31
22.37	2421.35	2230.41
22.38	2426.74	2235.79
22.4	2433.82	2242.88
22.42	2439.89	2248.94
22.43	2445.36	2254.42
22.45	2447.65	2256.71
22.47	2450.43	2259.49
22.48	2454.71	2263.77
22.5	2462.29	2271.35
22.52	2469.13	2278.18
22.53	2474.33	2283.39
22.55	2477.64	2286.69
22.57	2481.02	2290.08
22.58	2485.7	2294.76
22.6	2493.3	2302.36
22.62	2497.72	2306.78
22.63	2503.67	2312.73
22.65	2505.73	2314.78
22.67	2510.15	2319.21
22.68	2510	2319.06
22.7	2515.12	2324.18
22.72	2517.9	2326.95
22.73	2526.8	2335.86
22.75	2532.07	2341.13
22.77	2536.76	2345.82
22.78	2537.4	2346.45
22.8	2542.84	2351.9
22.82	2548.41	2357.46
22.83	2556.21	2365.27
22.85	2560.43	2369.48
22.87	2563.87	2372.92
22.88	2566.68	2375.73
22.9	2571.54	2380.6
22.92	2574.76	2383.82
22.93	2577.63	2386.69
22.95	2583.14	2392.2
22.97	2589.64	2398.69
22.98	2598.23	2407.29
23	2601.42	2410.47
23.02	2603.28	2412.34
23.03	2601.61	2410.67
23.05	2604.36	2413.41
23.07	2607.21	2416.27
23.08	2613.52	2422.58
23.1	2620.42	2429.48
23.12	2625	2434.06
23.13	2626.93	2435.98
23.15	2627.34	2436.4
23.17	2629.13	2438.19
23.18	2632.63	2441.69
23.2	2637.64	2446.69
23.22	2642.36	2451.42
23.23	2646.18	2455.24
23.25	2653.09	2462.15
23.27	2656.81	2465.87
23.28	2661.16	2470.22
23.3	2661.21	2470.27
23.32	2661.92	2470.97
23.33	2661.77	2470.83
23.35	2664.21	2473.27
23.37	2665.74	2474.79
23.38	2670.89	2479.95
23.4	2673.73	2482.79
23.42	2677.61	2486.66
23.43	2680.73	2489.79
23.45	2688.06	2497.12
23.47	2690.36	2499.42
23.48	2696.31	2505.37
23.5	2697.95	2507
23.52	2702.83	2511.88
23.53	2707.14	2516.2
23.55	2712.48	2521.54
23.57	2712.69	2521.75
23.58	2712.78	2521.84
23.6	2715.34	2524.39
23.62	2718.63	2527.68
23.63	2720.89	2529.95
23.65	2724.24	2533.3
23.67	2726.17	2535.23
23.68	2728.28	2537.34
23.7	2729.74	2538.79
23.72	2732.62	2541.68
23.74	2730.98	2540.04
23.75	2732.56	2541.61
23.77	2734.8	2543.86
23.79	2738.72	2547.77
23.8	2745.64	2554.7
23.82	2751.33	2560.39
23.84	2753.44	2562.49
23.85	2754.7	2563.76
23.87	2755.49	2564.55
23.89	2759.4	2568.45
23.9	2761.9	2570.96
23.92	2765.46	2574.52
23.94	2764.01	2573.07
23.95	2764.51	2573.57
23.97	2762.27	2571.33
23.99	2762.99	2572.04
24	2762.14	2571.19
24.02	2762.82	2571.87

## Sheet: A1160_24_h_+_Fe_3
hour	BS	base-line-corrected BS
0.83	205.706	4.07431
0.85	205.582	3.95011
0.87	205.495	3.86341
0.88	205.393	3.76141
0.9	205.619	3.98751
0.92	205.828	4.19591
0.93	206.057	4.42491
0.95	206.082	4.45021
0.97	206.009	4.37671
0.98	205.793	4.16131
1	205.707	4.07491
1.02	205.921	4.28921
1.03	206.166	4.53431
1.05	206.717	5.08501
1.07	206.946	5.31431
1.08	206.894	5.26211
1.1	206.775	5.14291
1.12	206.744	5.11181
1.13	206.602	4.96971
1.15	206.366	4.73451
1.17	206	4.36781
1.18	205.508	3.87631
1.2	205.48	3.84781
1.22	205.791	4.15861
1.23	206.296	4.66381
1.25	206.759	5.12701
1.27	207.127	5.49481
1.28	207.26	5.62821
1.3	207.27	5.63831
1.32	207.149	5.51731
1.33	206.938	5.30651
1.35	206.735	5.10321
1.37	206.748	5.11591
1.38	206.925	5.29301
1.4	207.06	5.42781
1.42	207.336	5.70401
1.43	207.34	5.70861
1.45	207.215	5.58331
1.47	206.88	5.24791
1.48	206.821	5.18861
1.5	206.563	4.93131
1.52	206.905	5.27321
1.53	206.978	5.34661
1.55	207.06	5.42771
1.57	206.975	5.34291
1.58	207.143	5.51141
1.6	207.125	5.49331
1.62	207.431	5.79951
1.63	207.388	5.75601
1.65	207.299	5.66681
1.67	207.233	5.60131
1.68	207.442	5.81011
1.7	207.378	5.74641
1.72	207.566	5.93371
1.73	207.395	5.76351
1.75	207.532	5.89971
1.77	207.412	5.78001
1.78	207.636	6.00451
1.8	207.493	5.86131
1.82	207.441	5.80951
1.83	207.12	5.48821
1.85	207.169	5.53681
1.87	207.329	5.69761
1.88	207.509	5.87711
1.9	207.815	6.18261
1.92	208.063	6.43131
1.93	207.973	6.34081
1.95	207.964	6.33191
1.97	207.937	6.30511
1.98	207.847	6.21471
2	207.846	6.21371
2.02	208.162	6.53041
2.03	208.146	6.51451
2.05	208.077	6.44491
2.07	207.954	6.32191
2.08	207.831	6.19921
2.1	207.707	6.07521
2.12	207.882	6.25001
2.13	207.96	6.32861
2.15	207.777	6.14541
2.17	207.471	5.83881
2.18	207.324	5.69191
2.2	207.342	5.71001
2.22	207.409	5.77741
2.23	207.425	5.79331
2.25	207.288	5.65601
2.27	207.184	5.55201
2.28	207.27	5.63811
2.3	207.48	5.84811
2.32	207.641	6.00921
2.33	207.787	6.15481
2.35	207.916	6.28451
2.37	208.055	6.42301
2.38	208.139	6.50701
2.4	208.068	6.43641
2.42	207.973	6.34131
2.43	207.94	6.30801
2.45	208.335	6.70321
2.47	208.676	7.04381
2.48	208.864	7.23201
2.5	208.423	6.79061
2.52	208.03	6.39831
2.53	207.613	5.98141
2.55	207.556	5.92381
2.57	207.645	6.01271
2.58	207.804	6.17191
2.6	207.861	6.22871
2.62	207.93	6.29831
2.63	207.88	6.24801
2.65	208.175	6.54271
2.67	208.69	7.05761
2.68	209.252	7.61991
2.7	209.429	7.79691
2.72	209.179	7.54671
2.73	208.653	7.02101
2.75	208.298	6.66591
2.77	208.364	6.73171
2.78	208.676	7.04391
2.8	208.979	7.34691
2.82	208.905	7.27291
2.83	208.682	7.05021
2.85	208.468	6.83611
2.87	208.683	7.05111
2.88	209.083	7.45061
2.9	209.19	7.55811
2.92	209.097	7.46511
2.93	209.022	7.39041
2.95	208.991	7.35871
2.97	208.923	7.29111
2.98	209.039	7.40721
3	209.141	7.50901
3.02	209.302	7.67051
3.03	209.408	7.77641
3.05	209.477	7.84561
3.07	209.419	7.78761
3.08	209.288	7.65631
3.1	209.281	7.64871
3.12	209.236	7.60371
3.13	209.403	7.77111
3.15	209.802	8.16981
3.17	210.225	8.59281
3.18	210.399	8.76691
3.2	210.299	8.66691
3.22	210.428	8.79571
3.23	210.372	8.74001
3.25	210.285	8.65321
3.27	209.966	8.33441
3.28	210.005	8.37281
3.3	210.007	8.37521
3.32	210.418	8.78621
3.33	210.711	9.07881
3.35	210.801	9.16881
3.37	210.954	9.32171
3.38	210.894	9.26191
3.4	210.74	9.10781
3.42	210.576	8.94441
3.43	210.524	8.89251
3.45	210.631	8.99951
3.47	210.733	9.10151
3.48	210.754	9.12161
3.5	210.713	9.08141
3.52	211.045	9.41321
3.53	211.249	9.61701
3.55	211.769	10.1372
3.57	212.053	10.4211
3.58	212.333	10.7013
3.6	212.353	10.7216
3.62	212.488	10.8562
3.63	212.389	10.7573
3.65	212.472	10.8406
3.67	212.483	10.8515
3.68	212.439	10.8069
3.7	212.529	10.8968
3.72	212.835	11.2029
3.73	213.09	11.4582
3.75	213.274	11.6421
3.77	213.546	11.9145
3.78	213.618	11.9856
3.8	213.429	11.7969
3.82	213.403	11.7714
3.83	213.266	11.6339
3.85	213.294	11.6624
3.87	213.518	11.8862
3.88	213.685	12.0532
3.9	213.755	12.1234
3.92	213.924	12.2926
3.93	214.201	12.5692
3.95	214.142	12.5098
3.97	214.08	12.4483
3.98	214.003	12.3713
4	214.192	12.5603
4.02	214.367	12.7355
4.03	214.754	13.1224
4.05	214.713	13.0814
4.07	214.757	13.1254
4.08	214.61	12.9785
4.1	214.635	13.003
4.12	214.489	12.8569
4.13	214.649	13.0176
4.15	214.929	13.2971
4.17	215.171	13.5394
4.18	215.456	13.8241
4.2	215.477	13.8447
4.22	215.693	14.0611
4.23	215.702	14.0697
4.25	216.043	14.4109
4.27	216.289	14.6575
4.28	216.661	15.029
4.3	216.758	15.1263
4.32	216.934	15.3021
4.33	216.779	15.1468
4.35	216.707	15.0752
4.37	216.561	14.9292
4.38	216.653	15.021
4.4	216.737	15.1052
4.42	217.028	15.3959
4.43	217.245	15.6128
4.45	217.357	15.7253
4.47	217.299	15.6672
4.48	217.266	15.6343
4.5	217.276	15.6442
4.52	217.303	15.671
4.53	217.411	15.7795
4.55	217.843	16.211
4.57	218.029	16.3975
4.58	218.677	17.0448
4.6	218.895	17.263
4.62	219.052	17.4197
4.63	218.653	17.0212
4.65	218.608	16.9758
4.67	218.354	16.7221
4.68	218.878	17.2462
4.7	219.199	17.5675
4.72	219.565	17.9328
4.73	219.647	18.0148
4.75	220.083	18.4509
4.77	220.393	18.7606
4.78	220.983	19.351
4.8	221.398	19.766
4.82	221.64	20.0084
4.83	221.63	19.9979
4.85	221.288	19.6562
4.87	221.108	19.4757
4.88	221.005	19.373
4.9	221.308	19.6761
4.92	221.524	19.8925
4.93	221.735	20.1032
4.95	221.913	20.2814
4.97	222.189	20.5566
4.98	222.558	20.9256
5	222.54	20.9083
5.02	222.802	21.1699
5.03	222.787	21.1554
5.05	223.171	21.5392
5.07	223.283	21.6507
5.08	223.621	21.9891
5.1	223.637	22.0055
5.12	223.919	22.2876
5.13	224.068	22.4358
5.15	224.343	22.7106
5.17	224.453	22.8215
5.18	224.673	23.0406
5.2	224.895	23.2635
5.22	225.088	23.4559
5.23	225.163	23.5307
5.25	225.248	23.6163
5.27	225.25	23.6177
5.28	225.453	23.8211
5.3	225.85	24.2182
5.32	226.283	24.6513
5.33	226.605	24.9734
5.35	226.839	25.2076
5.37	226.906	25.2743
5.38	227.05	25.4182
5.4	227.067	25.4347
5.42	227.464	25.8318
5.43	227.827	26.1949
5.45	228.102	26.4705
5.47	228.163	26.5315
5.48	228.151	26.5192
5.5	227.899	26.2668
5.52	227.988	26.3563
5.53	228.117	26.4849
5.55	228.311	26.6788
5.57	228.52	26.888
5.58	229.003	27.3712
5.6	229.302	27.6699
5.62	229.678	28.0457
5.63	229.85	28.2182
5.65	229.804	28.1717
5.67	229.801	28.169
5.68	229.78	28.1476
5.7	229.991	28.3594
5.72	230.113	28.4806
5.73	230.506	28.8746
5.75	230.679	29.0476
5.77	230.907	29.2754
5.78	230.977	29.3455
5.8	231.038	29.4063
5.82	231.156	29.5244
5.83	231.405	29.7736
5.85	231.515	29.8828
5.87	231.724	30.0922
5.88	231.78	30.148
5.9	231.689	30.0568
5.92	231.778	30.1456
5.93	231.937	30.3054
5.95	232.104	30.4725
5.97	232.122	30.4898
5.98	232.238	30.6056
6	232.129	30.4969
6.02	232.274	30.6423
6.03	232.423	30.791
6.05	232.453	30.8208
6.07	232.464	30.8325
6.08	232.566	30.9339
6.1	232.482	30.8502
6.12	232.656	31.0245
6.13	232.874	31.2416
6.15	233.216	31.5846
6.17	233.285	31.6529
6.18	233.463	31.8309
6.2	233.399	31.7674
6.22	233.463	31.8315
6.23	233.383	31.7516
6.25	233.164	31.5317
6.27	232.997	31.3654
6.28	232.875	31.2433
6.3	232.937	31.3051
6.32	232.952	31.3202
6.33	232.896	31.2639
6.35	233.089	31.4576
6.37	233.312	31.6806
6.38	233.439	31.8067
6.4	233.392	31.7599
6.42	233.293	31.6613
6.43	233.096	31.4639
6.45	233.221	31.5892
6.47	233.246	31.614
6.48	233.337	31.7053
6.5	233.502	31.8701
6.52	233.653	32.0213
6.53	233.529	31.897
6.55	233.208	31.5766
6.57	233.114	31.4824
6.58	232.986	31.3537
6.6	233.285	31.6527
6.62	233.356	31.7241
6.63	233.64	32.008
6.65	233.448	31.8162
6.67	233.775	32.143
6.68	233.695	32.0627
6.7	233.645	32.0135
6.72	233.616	31.9842
6.73	233.814	32.1817
6.75	233.872	32.2405
6.77	233.91	32.2784
6.78	233.982	32.3502
6.8	233.756	32.1236
6.82	233.762	32.1298
6.83	233.581	31.949
6.85	233.531	31.8987
6.87	233.355	31.7235
6.88	233.433	31.8015
6.9	233.486	31.8538
6.92	233.407	31.7755
6.93	233.439	31.8068
6.95	233.363	31.7311
6.97	233.358	31.7265
6.98	233.178	31.546
7	233.247	31.6152
7.02	233.059	31.4275
7.03	233.098	31.4663
7.05	233.441	31.8096
7.07	233.764	32.1324
7.08	234.173	32.5409
7.1	234.402	32.7703
7.12	234.27	32.6382
7.13	233.791	32.1592
7.15	233.672	32.04
7.17	233.7	32.0676
7.18	233.85	32.2177
7.2	233.938	32.3061
7.22	233.96	32.3279
7.23	233.948	32.3161
7.25	234.389	32.7574
7.27	234.59	32.9586
7.28	234.657	33.0249
7.3	234.33	32.6982
7.32	234.422	32.7903
7.33	234.635	33.0026
7.35	235.208	33.5761
7.37	235.538	33.9059
7.38	235.711	34.0789
7.4	235.709	34.0775
7.42	235.646	34.0139
7.43	235.655	34.0226
7.45	235.742	34.1105
7.47	235.958	34.3256
7.48	235.924	34.2925
7.5	235.848	34.2162
7.52	235.506	33.8746
7.53	235.298	33.6657
7.55	235.505	33.8732
7.57	235.778	34.146
7.58	236.058	34.4257
7.6	236.217	34.5848
7.62	236.49	34.8577
7.63	236.453	34.821
7.65	236.423	34.7908
7.67	236.18	34.5479
7.68	236.094	34.4621
7.7	236.645	35.013
7.72	237.195	35.5629
7.73	237.829	36.1975
7.75	238.043	36.4111
7.77	238.236	36.6044
7.78	238.187	36.5552
7.8	238.274	36.6422
7.82	238.172	36.5398
7.83	238.028	36.3964
7.85	238.12	36.4884
7.87	238.189	36.5573
7.88	238.517	36.8846
7.9	238.725	37.0931
7.92	239.231	37.5989
7.93	239.398	37.7665
7.95	239.49	37.8582
7.97	239.341	37.7088
7.98	239.413	37.7807
8	239.508	37.8764
8.02	239.986	38.3538
8.03	240.39	38.7584
8.05	240.545	38.9135
8.07	240.649	39.0168
8.08	240.855	39.2231
8.1	241.148	39.5161
8.12	241.447	39.8149
8.13	241.633	40.0007
8.15	241.579	39.9472
8.17	241.448	39.8158
8.18	241.492	39.8596
8.2	241.779	40.1466
8.22	242.181	40.5495
8.23	242.477	40.8454
8.25	242.826	41.1941
8.27	242.854	41.2219
8.28	242.916	41.2836
8.3	242.846	41.2143
8.32	243.079	41.4468
8.33	243.218	41.5865
8.35	243.644	42.0121
8.37	243.811	42.1789
8.38	243.929	42.2966
8.4	244.076	42.4441
8.42	244.291	42.6586
8.43	244.479	42.8468
8.45	244.358	42.7257
8.47	244.352	42.7204
8.48	244.15	42.5183
8.5	244.278	42.6465
8.52	244.195	42.5629
8.53	244.482	42.8503
8.55	244.676	43.044
8.57	245.04	43.4081
8.58	245.221	43.5887
8.6	245.494	43.8621
8.62	245.693	44.061
8.63	246.19	44.558
8.65	246.688	45.056
8.67	246.888	45.2563
8.68	246.816	45.1844
8.7	246.705	45.0735
8.72	246.687	45.0553
8.73	246.883	45.251
8.75	247.102	45.4703
8.77	247.233	45.6009
8.78	247.216	45.584
8.8	247.246	45.6145
8.82	247.309	45.6775
8.83	247.416	45.7837
8.85	247.462	45.8301
8.87	247.506	45.8737
8.88	247.731	46.0987
8.9	248.276	46.6439
8.92	248.84	47.208
8.93	249.339	47.7069
8.95	249.555	47.9227
8.97	249.648	48.0159
8.98	249.75	48.1177
9	249.875	48.2435
9.02	249.888	48.256
9.03	249.801	48.1689
9.05	249.593	47.9609
9.07	249.586	47.954
9.08	249.633	48.0007
9.1	249.853	48.2212
9.12	250.225	48.5933
9.13	250.808	49.176
9.15	251.046	49.4142
9.17	251.189	49.5567
9.18	251.143	49.511
9.2	251.102	49.4704
9.22	251.509	49.8773
9.23	252.313	50.6809
9.25	253.468	51.8364
9.27	254.625	52.9931
9.28	256.202	54.5706
9.3	258.756	57.1241
9.32	262.215	60.5831
9.33	266.263	64.6312
9.35	270.618	68.9859
9.37	274.428	72.7962
9.38	277.905	76.2728
9.4	280.841	79.2089
9.42	283.123	81.4909
9.43	284.379	82.7471
9.45	285.342	83.7101
9.47	285.855	84.2227
9.48	286.464	84.8326
9.5	287.425	85.7936
9.52	288.499	86.8671
9.53	289.797	88.165
9.55	291.02	89.3885
9.57	292.401	90.7686
9.58	293.508	91.8761
9.6	294.733	93.1011
9.62	295.423	93.7908
9.63	296.354	94.7221
9.65	297.098	95.4657
9.67	298.118	96.4856
9.68	298.945	97.3126
9.7	299.758	98.1261
9.72	300.717	99.0852
9.73	302.046	100.414
9.75	304.012	102.381
9.77	305.947	104.315
9.78	308.124	106.492
9.8	309.706	108.074
9.82	311.344	109.712
9.83	312.807	111.175
9.85	314.357	112.725
9.87	316.003	114.371
9.88	317.697	116.066
9.9	319.781	118.149
9.92	321.881	120.249
9.93	323.91	122.278
9.95	325.63	123.998
9.97	327.225	125.593
9.98	329.282	127.65
10	331.382	129.75
10.02	333.952	132.32
10.03	335.967	134.335
10.05	338.087	136.455
10.07	339.652	138.02
10.08	341.875	140.243
10.1	343.886	142.254
10.12	345.958	144.326
10.13	347.769	146.137
10.15	349.337	147.705
10.17	350.84	149.208
10.18	352.659	151.027
10.2	354.461	152.829
10.22	355.78	154.149
10.23	357.662	156.03
10.25	359.502	157.87
10.27	361.764	160.132
10.28	364.208	162.576
10.3	366.84	165.208
10.32	369.053	167.421
10.33	371.758	170.127
10.35	374.196	172.564
10.37	376.841	175.209
10.38	379.352	177.72
10.4	381.911	180.28
10.42	385.027	183.395
10.43	388.601	186.97
10.45	392.164	190.532
10.47	396.074	194.442
10.48	401.766	200.134
10.5	408.187	206.555
10.52	415.706	214.075
10.53	421.45	219.818
10.55	425.347	223.715
10.57	427.289	225.657
10.58	428.352	226.72
10.6	428.927	227.295
10.62	429.506	227.875
10.63	431.101	229.47
10.65	433.786	232.155
10.67	437.368	235.736
10.68	440.532	238.9
10.7	444.274	242.643
10.72	448.139	246.507
10.73	452.217	250.585
10.75	456.554	254.922
10.77	461.236	259.604
10.78	465.545	263.913
10.8	470.683	269.051
10.82	476.126	274.494
10.83	481.897	280.265
10.85	487.504	285.873
10.87	492.836	291.204
10.88	498.399	296.767
10.9	504.482	302.85
10.92	511.036	309.404
10.93	517.131	315.499
10.95	522.006	320.374
10.97	525.999	324.367
10.98	524.791	323.159
11	517.479	315.848
11.02	506.99	305.358
11.03	497.373	295.741
11.05	492.344	290.712
11.07	492.201	290.569
11.08	494.541	292.909
11.1	496.957	295.326
11.12	501.269	299.637
11.13	505.928	304.296
11.15	509.708	308.076
11.17	512.99	311.358
11.18	516.095	314.463
11.2	519.903	318.271
11.22	523.756	322.124
11.23	528.157	326.525
11.25	532.784	331.152
11.27	537.586	335.954
11.28	543.41	341.778
11.3	549.593	347.961
11.32	556.237	354.605
11.33	562.82	361.188
11.35	569.696	368.064
11.37	575.262	373.63
11.38	580.039	378.408
11.4	583.681	382.049
11.42	587.623	385.991
11.43	592.977	391.345
11.45	598.472	396.84
11.47	604.233	402.601
11.48	604.68	403.048
11.5	599.094	397.462
11.52	591.702	390.071
11.53	586.645	385.013
11.55	587.375	385.743
11.57	592.05	390.418
11.58	598.02	396.388
11.6	601.342	399.71
11.62	605.079	403.447
11.63	609.07	407.438
11.65	613.146	411.514
11.67	617.366	415.735
11.68	621.267	419.635
11.7	625.492	423.861
11.72	629.966	428.335
11.73	633.908	432.276
11.75	637.729	436.098
11.77	640.896	439.264
11.78	644.427	442.795
11.8	648.806	447.174
11.82	654.648	453.016
11.83	661.121	459.489
11.85	668.468	466.836
11.87	674.315	472.683
11.88	679.328	477.696
11.9	684.434	482.802
11.92	690.727	489.096
11.93	697.892	496.26
11.95	702.625	500.994
11.97	707.361	505.73
11.98	710.509	508.877
12	713.829	512.197
12.02	714.071	512.439
12.03	713.46	511.828
12.05	708.71	507.078
12.07	704.465	502.833
12.08	702.29	500.658
12.1	701.555	499.924
12.12	702.892	501.26
12.13	705.727	504.096
12.15	707.064	505.432
12.17	707.287	505.655
12.18	707.338	505.706
12.2	710.428	508.797
12.22	715.716	514.084
12.23	721.035	519.404
12.25	725.247	523.616
12.27	726.586	524.954
12.28	728.187	526.555
12.3	729.828	528.196
12.32	733.528	531.896
12.33	734.829	533.197
12.35	737.088	535.457
12.37	736.84	535.208
12.38	737.13	535.498
12.4	738.808	537.177
12.42	740.558	538.926
12.43	745.731	544.1
12.45	749.699	548.067
12.47	755.712	554.08
12.48	757.036	555.405
12.5	758.804	557.173
12.52	759.85	558.219
12.53	765.701	564.069
12.55	771.603	569.971
12.57	775.055	573.423
12.58	774.23	572.598
12.6	767.744	566.113
12.62	764.47	562.838
12.63	760.59	558.958
12.65	759.312	557.68
12.67	757.109	555.477
12.68	759.351	557.719
12.7	758.948	557.316
12.72	760.827	559.195
12.73	757.706	556.074
12.75	758.301	556.669
12.77	756.547	554.915
12.78	759.809	558.177
12.8	757.168	555.537
12.82	758.398	556.766
12.83	754.74	553.108
12.85	756.6	554.968
12.87	754.34	552.708
12.88	756.166	554.534
12.9	753.968	552.336
12.92	755.253	553.621
12.93	754.011	552.379
12.95	750.828	549.196
12.97	750.276	548.644
12.98	749.804	548.172
13	754.519	552.887
13.02	754.897	553.265
13.03	756.402	554.77
13.05	751.8	550.168
13.07	752.115	550.483
13.08	756.114	554.482
13.1	762.02	560.388
13.12	765.3	563.668
13.13	763.463	561.831
13.15	762.962	561.331
13.17	762.085	560.453
13.18	766.253	564.622
13.2	767.476	565.844
13.22	767.988	566.356
13.23	765.258	563.626
13.25	763.395	561.763
13.27	760.902	559.27
13.28	760.424	558.792
13.3	760.402	558.77
13.32	761.872	560.24
13.33	768.346	566.714
13.35	773.602	571.97
13.37	781.116	579.484
13.38	781.182	579.55
13.4	780.621	578.989
13.42	775.242	573.61
13.43	776.043	574.411
13.45	777.665	576.033
13.47	781.356	579.724
13.48	783.133	581.501
13.5	785.308	583.676
13.52	785.866	584.235
13.53	786.009	584.377
13.55	788.39	586.758
13.57	792.265	590.633
13.58	796.5	594.869
13.6	801.531	599.899
13.62	810.587	608.955
13.63	815.588	613.956
13.65	817.279	615.647
13.67	815.729	614.097
13.68	809.992	608.36
13.7	805.541	603.909
13.72	805.709	604.078
13.73	805.919	604.287
13.75	803.985	602.353
13.77	804.953	603.321
13.78	804.317	602.685
13.8	803.04	601.409
13.82	804.084	602.452
13.83	807.872	606.24
13.85	812.686	611.054
13.87	818.359	616.727
13.88	822.211	620.58
13.9	825.773	624.141
13.92	828.931	627.299
13.93	835.296	633.665
13.95	837.652	636.02
13.97	840.23	638.598
13.98	840.712	639.08
14	845.823	644.191
14.02	847.273	645.641
14.03	853.213	651.581
14.05	849.981	648.349
14.07	851.52	649.888
14.08	851.935	650.304
14.1	858.122	656.49
14.12	863.155	661.523
14.13	872.081	670.45
14.15	878.423	676.791
14.17	884.032	682.4
14.18	887.816	686.184
14.2	888.092	686.46
14.22	888.512	686.88
14.23	891.298	689.667
14.25	891.513	689.882
14.27	891.356	689.724
14.28	896.534	694.902
14.3	904.465	702.833
14.32	915.617	713.986
14.33	923.873	722.241
14.35	926.543	724.911
14.37	926.7	725.068
14.38	928.385	726.753
14.4	931.905	730.273
14.42	933.789	732.157
14.43	937.57	735.938
14.45	939.028	737.396
14.47	943.016	741.384
14.48	946.244	744.612
14.5	950.082	748.45
14.52	951.424	749.792
14.53	953.796	752.164
14.55	952.669	751.038
14.57	954.016	752.384
14.58	953.822	752.19
14.6	956.977	755.345
14.62	956.992	755.36
14.63	957.413	755.781
14.65	955.21	753.578
14.67	954.075	752.443
14.68	951.553	749.921
14.7	947.207	745.575
14.72	942.454	740.823
14.73	938.686	737.054
14.75	938.217	736.585
14.77	942.617	740.985
14.78	946.212	744.58
14.8	948.768	747.136
14.82	953.971	752.339
14.83	961.685	760.053
14.85	972.212	770.58
14.87	981.25	779.618
14.88	983.863	782.231
14.9	975.555	773.923
14.92	964.979	763.347
14.93	961.22	759.588
14.95	969.985	768.353
14.97	984.073	782.441
14.98	997.015	795.383
15	1000.38	798.751
15.02	999.395	797.763
15.03	997.33	795.698
15.05	998.681	797.05
15.07	1003.21	801.574
15.08	1010.29	808.654
15.1	1017.82	816.188
15.12	1022.24	820.61
15.13	1024.55	822.92
15.15	1022.92	821.289
15.17	1025.66	824.024
15.18	1030.59	828.961
15.2	1038.05	836.421
15.22	1044.64	843.008
15.23	1048.73	847.096
15.25	1049.66	848.025
15.27	1051.95	850.316
15.28	1054.33	852.701
15.3	1057.35	855.714
15.32	1058.39	856.757
15.33	1058.69	857.055
15.35	1059.84	858.211
15.37	1075.85	874.22
15.38	1084.9	883.271
15.4	1093	891.365
15.42	1087.21	885.574
15.43	1077.1	875.469
15.45	1070.3	868.668
15.47	1089.34	887.704
15.48	1121.76	920.128
15.5	1157.91	956.278
15.52	1185.64	984.006
15.53	1196.96	995.324
15.55	1199.29	997.66
15.57	1206.66	1005.03
15.58	1212.41	1010.78
15.6	1221.56	1019.93
15.62	1225.38	1023.74
15.63	1232.01	1030.38
15.65	1235.12	1033.49
15.67	1239.72	1038.09
15.68	1240.02	1038.39
15.7	1240.38	1038.75
15.72	1242.87	1041.24
15.73	1243.97	1042.34
15.75	1247.06	1045.43
15.77	1249.03	1047.39
15.78	1252.35	1050.72
15.8	1250.13	1048.5
15.82	1248.3	1046.66
15.83	1243.49	1041.86
15.85	1243.37	1041.74
15.87	1247.42	1045.78
15.88	1254.38	1052.74
15.9	1258.93	1057.3
15.92	1256.94	1055.31
15.93	1254.88	1053.25
15.95	1251.97	1050.34
15.97	1254	1052.37
15.98	1257.16	1055.53
16	1260.71	1059.08
16.02	1257.55	1055.92
16.03	1254.06	1052.43
16.05	1251.91	1050.28
16.07	1251.58	1049.95
16.08	1257.19	1055.56
16.1	1263.71	1062.08
16.12	1267.95	1066.32
16.13	1271.26	1069.63
16.15	1277.78	1076.15
16.17	1284.55	1082.92
16.18	1294.6	1092.97
16.2	1300.9	1099.27
16.22	1302.46	1100.83
16.23	1299.7	1098.07
16.25	1299.4	1097.77
16.27	1300.08	1098.45
16.28	1304.22	1102.59
16.3	1307.97	1106.34
16.32	1310.27	1108.64
16.33	1311.2	1109.57
16.35	1313.02	1111.39
16.37	1317.69	1116.06
16.38	1322.47	1120.84
16.4	1325.58	1123.95
16.42	1325.79	1124.16
16.43	1325.46	1123.83
16.45	1325.61	1123.98
16.47	1328.37	1126.74
16.48	1329.62	1127.99
16.5	1329.95	1128.32
16.52	1327.74	1126.11
16.53	1326.7	1125.06
16.55	1326.85	1125.22
16.57	1329.99	1128.36
16.58	1329.53	1127.9
16.6	1325.86	1124.23
16.62	1316.98	1115.35
16.63	1312.85	1111.22
16.65	1315.72	1114.09
16.67	1324.35	1122.72
16.68	1330.56	1128.93
16.7	1335.23	1133.6
16.72	1335.25	1133.62
16.73	1338.89	1137.26
16.75	1344.71	1143.08
16.77	1354.21	1152.58
16.78	1359.07	1157.44
16.8	1367.74	1166.11
16.82	1369.46	1167.83
16.83	1377.41	1175.78
16.85	1380.71	1179.08
16.87	1386.81	1185.18
16.88	1384.62	1182.99
16.9	1381.51	1179.87
16.92	1373.58	1171.95
16.93	1372.26	1170.63
16.95	1376.93	1175.3
16.97	1385.38	1183.75
16.98	1392.82	1191.19
17	1390.55	1188.92
17.02	1379.8	1178.16
17.03	1368.38	1166.75
17.05	1366.16	1164.53
17.07	1358.03	1156.39
17.08	1336.14	1134.5
17.1	1302.87	1101.24
17.12	1271.29	1069.66
17.13	1254	1052.37
17.15	1254.1	1052.47
17.17	1258.24	1056.61
17.18	1257.2	1055.57
17.2	1256.45	1054.82
17.22	1258.32	1056.69
17.23	1261.55	1059.92
17.25	1264.81	1063.18
17.27	1267.33	1065.7
17.28	1270.16	1068.53
17.3	1272.88	1071.24
17.32	1276.3	1074.66
17.33	1280.22	1078.59
17.35	1282.59	1080.96
17.37	1284.37	1082.74
17.38	1286.12	1084.49
17.4	1287.35	1085.72
17.42	1290.16	1088.52
17.43	1293.05	1091.42
17.45	1295.38	1093.75
17.47	1296.88	1095.25
17.48	1298.08	1096.44
17.5	1298.03	1096.4
17.52	1298.77	1097.14
17.53	1300.68	1099.05
17.55	1303.09	1101.46
17.57	1306.59	1104.96
17.58	1310.73	1109.1
17.6	1313.89	1112.26
17.62	1315.91	1114.28
17.63	1318.12	1116.49
17.65	1319.02	1117.39
17.67	1319.53	1117.9
17.68	1319.95	1118.32
17.7	1323.93	1122.3
17.72	1326.84	1125.21
17.73	1330.72	1129.09
17.75	1333.07	1131.44
17.77	1334.69	1133.05
17.78	1335.47	1133.84
17.8	1336.49	1134.86
17.82	1336.36	1134.73
17.83	1335.13	1133.5
17.85	1335.01	1133.38
17.87	1334.85	1133.22
17.88	1335.95	1134.32
17.9	1336.38	1134.75
17.92	1336.94	1135.3
17.93	1338.32	1136.69
17.95	1340.33	1138.7
17.97	1343.31	1141.68
17.98	1345.73	1144.1
18	1348.74	1147.11
18.02	1350.19	1148.56
18.03	1354.22	1152.59
18.05	1356.9	1155.26
18.07	1361.76	1160.13
18.08	1364.27	1162.63
18.1	1369.21	1167.58
18.12	1372.67	1171.04
18.13	1378.43	1176.8
18.15	1382.45	1180.82
18.17	1386.46	1184.83
18.18	1389.38	1187.75
18.2	1394.49	1192.86
18.22	1400.47	1198.83
18.23	1409.99	1208.36
18.25	1417.53	1215.9
18.27	1423.06	1221.43
18.28	1425.29	1223.66
18.3	1428.02	1226.39
18.32	1431.17	1229.54
18.33	1437.4	1235.77
18.35	1443.86	1242.23
18.37	1448.39	1246.76
18.38	1451.84	1250.2
18.4	1456.2	1254.57
18.42	1461.98	1260.35
18.43	1468.39	1266.76
18.45	1474.51	1272.87
18.47	1479.82	1278.19
18.48	1485.29	1283.66
18.5	1491.69	1290.05
18.52	1498.87	1297.23
18.53	1504.61	1302.98
18.55	1510.9	1309.27
18.57	1515.33	1313.69
18.58	1520.12	1318.49
18.6	1523.65	1322.02
18.62	1528.34	1326.7
18.63	1532.8	1331.16
18.65	1539.09	1337.46
18.67	1543.28	1341.65
18.68	1547.59	1345.96
18.7	1550.58	1348.95
18.72	1554.09	1352.46
18.73	1557.17	1355.53
18.75	1562.06	1360.43
18.77	1565.93	1364.3
18.78	1569.5	1367.86
18.8	1571.59	1369.96
18.82	1572.66	1371.03
18.83	1575.26	1373.63
18.85	1578.91	1377.28
18.87	1583.42	1381.79
18.88	1587.71	1386.07
18.9	1590.68	1389.04
18.92	1594.26	1392.62
18.93	1598.62	1396.99
18.95	1603.68	1402.05
18.97	1606.74	1405.1
18.98	1609.8	1408.17
19	1612.13	1410.49
19.02	1616.41	1414.78
19.03	1621.52	1419.89
19.05	1625.42	1423.79
19.07	1628.24	1426.6
19.08	1630.93	1429.3
19.1	1634.57	1432.94
19.12	1640.67	1439.04
19.13	1646.78	1445.15
19.15	1652.13	1450.49
19.17	1656.08	1454.45
19.18	1659.52	1457.88
19.2	1662.28	1460.65
19.22	1665.8	1464.16
19.23	1669.15	1467.51
19.25	1672.16	1470.53
19.27	1676.08	1474.45
19.28	1679.81	1478.18
19.3	1683.39	1481.76
19.32	1687.71	1486.08
19.33	1691.9	1490.27
19.35	1696.48	1494.85
19.37	1700.63	1499
19.38	1704.31	1502.68
19.4	1707.67	1506.04
19.42	1712.05	1510.42
19.43	1716.52	1514.89
19.45	1719.88	1518.25
19.47	1724.38	1522.75
19.48	1728.39	1526.76
19.5	1733.82	1532.18
19.52	1737.21	1535.58
19.53	1741.49	1539.86
19.55	1744.81	1543.18
19.57	1749.41	1547.78
19.58	1753.58	1551.95
19.6	1759.14	1557.51
19.62	1764.46	1562.83
19.63	1770.1	1568.47
19.65	1775.58	1573.94
19.67	1778.95	1577.32
19.68	1780.4	1578.77
19.7	1783.7	1582.07
19.72	1787.97	1586.33
19.73	1792.24	1590.61
19.75	1796.3	1594.67
19.77	1800.95	1599.31
19.78	1804.83	1603.19
19.8	1809.92	1608.29
19.82	1815.39	1613.76
19.83	1818.98	1617.34
19.85	1823.03	1621.4
19.87	1827.71	1626.08
19.88	1833.5	1631.86
19.9	1837.75	1636.12
19.92	1842.05	1640.42
19.93	1844.63	1643
19.95	1849.91	1648.28
19.97	1854.63	1653
19.98	1861.18	1659.55
20	1863.66	1662.03
20.02	1867.08	1665.45
20.03	1868.89	1667.26
20.05	1874.81	1673.18
20.07	1880.26	1678.63
20.08	1888.61	1686.97
20.1	1894.46	1692.83
20.12	1900.26	1698.63
20.13	1903.4	1701.76
20.15	1907.3	1705.67
20.17	1911.9	1710.27
20.18	1917.56	1715.93
20.2	1923.06	1721.42
20.22	1926.06	1724.43
20.23	1930.33	1728.7
20.25	1934.84	1733.21
20.27	1944.64	1743.01
20.28	1951.09	1749.46
20.3	1960.31	1758.67
20.32	1964.36	1762.73
20.33	1971.28	1769.64
20.35	1974.68	1773.05
20.37	1980.53	1778.9
20.38	1982.99	1781.36
20.4	1989.2	1787.57
20.42	1996.03	1794.4
20.43	2005.49	1803.86
20.45	2010.64	1809.01
20.47	2016.07	1814.43
20.48	2019.17	1817.54
20.5	2024.08	1822.45
20.52	2028.84	1827.2
20.53	2035.7	1834.07
20.55	2041.18	1839.55
20.57	2047.88	1846.25
20.58	2054.07	1852.43
20.6	2059.09	1857.46
20.62	2062.49	1860.86
20.63	2066.02	1864.38
20.65	2070.54	1868.91
20.67	2075.49	1873.85
20.68	2082.89	1881.26
20.7	2090.08	1888.45
20.72	2097.1	1895.47
20.73	2100.97	1899.34
20.75	2106.78	1905.15
20.77	2111.78	1910.15
20.78	2119.86	1918.22
20.8	2125.66	1924.03
20.82	2133.74	1932.11
20.83	2138.69	1937.06
20.85	2146.94	1945.31
20.87	2151.24	1949.61
20.88	2155.86	1954.23
20.9	2156.88	1955.24
20.92	2161.42	1959.79
20.93	2164.93	1963.29
20.95	2171.65	1970.01
20.97	2176.06	1974.43
20.98	2183.01	1981.38
21	2186.54	1984.91
21.02	2192.97	1991.34
21.03	2196.86	1995.23
21.05	2202.49	2000.86
21.07	2204.89	2003.25
21.08	2207.87	2006.24
21.1	2209.58	2007.95
21.12	2212.74	2011.1
21.13	2219.38	2017.75
21.15	2225.07	2023.44
21.17	2230.59	2028.96
21.18	2233.38	2031.75
21.2	2238.29	2036.66
21.22	2240.56	2038.93
21.23	2244.95	2043.32
21.25	2247.6	2045.97
21.27	2254.42	2052.79
21.28	2259.26	2057.62
21.3	2266.97	2065.34
21.32	2270.68	2069.05
21.33	2275.37	2073.74
21.35	2278.14	2076.51
21.37	2282.72	2081.09
21.38	2286.41	2084.78
21.4	2290.54	2088.91
21.42	2296.06	2094.43
21.43	2302.39	2100.75
21.45	2308.38	2106.75
21.47	2313.07	2111.44
21.48	2316.02	2114.39
21.5	2319.63	2118
21.52	2323.61	2121.98
21.53	2329.74	2128.11
21.55	2335.25	2133.62
21.57	2339.78	2138.15
21.58	2345.47	2143.84
21.6	2353.28	2151.65
21.62	2361.71	2160.08
21.63	2368.81	2167.18
21.65	2372.76	2171.13
21.67	2375.28	2173.65
21.68	2378.49	2176.85
21.7	2385.09	2183.46
21.72	2391.06	2189.42
21.73	2396.97	2195.34
21.75	2400.88	2199.24
21.77	2405.47	2203.84
21.78	2410.65	2209.02
21.8	2414	2212.37
21.82	2419.72	2218.09
21.83	2425.17	2223.54
21.85	2432.43	2230.8
21.87	2439.28	2237.65
21.88	2444.5	2242.87
21.9	2447.17	2245.53
21.92	2449.1	2247.47
21.93	2453.42	2251.78
21.95	2457.12	2255.48
21.97	2461.82	2260.19
21.98	2467.97	2266.34
22	2474.77	2273.14
22.02	2484.08	2282.45
22.03	2492.48	2290.85
22.05	2500.14	2298.51
22.07	2502.23	2300.6
22.08	2505.81	2304.17
22.1	2510.31	2308.68
22.12	2520.04	2318.41
22.13	2529.04	2327.41
22.15	2537.95	2336.32
22.17	2541.77	2340.14
22.18	2546.3	2344.67
22.2	2549.94	2348.31
22.22	2558.55	2356.92
22.23	2564.28	2362.65
22.25	2572.01	2370.37
22.27	2576.18	2374.55
22.28	2582.08	2380.45
22.3	2587.29	2385.65
22.32	2597.65	2396.02
22.33	2605.96	2404.33
22.35	2613.59	2411.96
22.37	2615.75	2414.12
22.38	2619.58	2417.95
22.4	2621.46	2419.83
22.42	2626.27	2424.64
22.43	2629.47	2427.84
22.45	2632.22	2430.59
22.47	2635.36	2433.72
22.48	2644	2442.37
22.5	2655.6	2453.97
22.52	2665.72	2464.09
22.53	2674.7	2473.07
22.55	2678.83	2477.19
22.57	2681.88	2480.24
22.58	2684.46	2482.83
22.6	2689.68	2488.05
22.62	2694.91	2493.27
22.63	2701.16	2499.53
22.65	2705.54	2503.91
22.67	2710.02	2508.38
22.68	2713.01	2511.38
22.7	2715.77	2514.14
22.72	2720	2518.37
22.73	2726.84	2525.21
22.75	2735.36	2533.73
22.77	2744.86	2543.23
22.78	2749.53	2547.89
22.8	2752.69	2551.06
22.82	2756.48	2554.84
22.83	2762.99	2561.36
22.85	2768.65	2567.02
22.87	2774.35	2572.72
22.88	2777.65	2576.02
22.9	2781.89	2580.26
22.92	2786.52	2584.89
22.93	2789.65	2588.02
22.95	2794.7	2593.07
22.97	2798.47	2596.84
22.98	2805.36	2603.73
23	2808.95	2607.32
23.02	2815.77	2614.14
23.03	2815.78	2614.15
23.05	2824.84	2623.21
23.07	2827.58	2625.95
23.08	2837.73	2636.1
23.1	2839.5	2637.87
23.12	2843.32	2641.69
23.13	2842.95	2641.32
23.15	2843.21	2641.58
23.17	2845.14	2643.51
23.18	2849.27	2647.64
23.2	2855.21	2653.58
23.22	2860.2	2658.57
23.23	2866.51	2664.88
23.25	2866.47	2664.83
23.27	2869.27	2667.64
23.28	2873.02	2671.39
23.3	2879.34	2677.71
23.32	2884.29	2682.66
23.33	2889.91	2688.28
23.35	2893.01	2691.38
23.37	2900.3	2698.66
23.38	2904.68	2703.05
23.4	2910.19	2708.55
23.42	2912.95	2711.32
23.43	2910.94	2709.31
23.45	2911.41	2709.78
23.47	2910.92	2709.29
23.48	2913.51	2711.88
23.5	2918.74	2717.11
23.52	2928.6	2726.97
23.53	2933.71	2732.08
23.55	2939.95	2738.32
23.57	2941.29	2739.65
23.58	2938.67	2737.04
23.6	2938.87	2737.24
23.62	2938.98	2737.35
23.63	2942.7	2741.07
23.65	2943.73	2742.1
23.67	2943.8	2742.16
23.68	2941.73	2740.1
23.7	2947.13	2745.5
23.72	2953.49	2751.86
23.73	2963.13	2761.5
23.75	2970.83	2769.2
23.77	2973.15	2771.51
23.78	2975.47	2773.84
23.8	2977.24	2775.61
23.82	2977.7	2776.07
23.83	2977.7	2776.07
23.85	2979.88	2778.25
23.87	2979.58	2777.95
23.88	2980.42	2778.79
23.9	2980.83	2779.2
23.92	2979.14	2777.51
23.93	2976.9	2775.26
23.95	2971.55	2769.92
23.97	2966.86	2765.23
23.98	2965.46	2763.83
24	2970.68	2769.05
24.02	2977.72	2776.08

## Sheet: A1160_48_h_-_Fe_1
hour	BS	base-line-corrected BS
0.83	104.942	2.05668
0.85	104.967	2.08168
0.87	105.11	2.22398
0.88	105.024	2.13828
0.9	104.996	2.11018
0.92	104.945	2.05978
0.93	105.128	2.24208
0.95	104.971	2.08518
0.97	104.944	2.05808
0.98	104.883	1.99768
1	104.84	1.95408
1.02	104.613	1.72748
1.03	104.546	1.66078
1.05	104.379	1.49338
1.07	104.357	1.47108
1.08	104.783	1.89778
1.1	105.066	2.18058
1.12	105.248	2.36238
1.13	105.246	2.36088
1.15	105.147	2.26158
1.17	104.937	2.05158
1.18	105.097	2.21108
1.2	105.189	2.30358
1.22	105.261	2.37578
1.23	105.326	2.44018
1.25	105.033	2.14748
1.27	104.571	1.68578
1.28	104.264	1.37808
1.3	103.92	1.03458
1.32	103.728	0.841982
1.33	103.766	0.880782
1.35	103.754	0.868782
1.37	103.658	0.772782
1.38	103.708	0.822582
1.4	103.798	0.912382
1.42	103.884	0.998482
1.43	104.165	1.27968
1.45	104.245	1.35908
1.47	104.279	1.39358
1.48	104.551	1.66548
1.5	104.759	1.87368
1.52	104.906	2.02048
1.53	104.933	2.04688
1.55	104.954	2.06818
1.57	104.78	1.89418
1.58	105.108	2.22218
1.6	105.24	2.35448
1.62	105.414	2.52798
1.63	105.531	2.64508
1.65	105.331	2.44498
1.67	104.958	2.07258
1.68	104.711	1.82518
1.7	104.649	1.76338
1.72	104.981	2.09548
1.73	105.428	2.54288
1.75	105.575	2.68968
1.77	105.525	2.63918
1.78	105.649	2.76328
1.8	105.476	2.59048
1.82	105.598	2.71248
1.83	105.562	2.67648
1.85	105.457	2.57118
1.87	105.515	2.62918
1.88	105.878	2.99208
1.9	105.934	3.04808
1.92	106.005	3.11928
1.93	105.708	2.82228
1.95	105.36	2.47418
1.97	105.263	2.37698
1.98	105.382	2.49588
2	105.419	2.53358
2.02	105.501	2.61538
2.03	105.543	2.65688
2.05	105.384	2.49818
2.07	105.647	2.76118
2.08	105.662	2.77648
2.1	105.897	3.01118
2.12	105.988	3.10258
2.13	105.918	3.03228
2.15	105.513	2.62728
2.17	105.459	2.57338
2.18	105.336	2.45068
2.2	105.645	2.75988
2.22	105.913	3.02768
2.23	106.094	3.20858
2.25	106.04	3.15458
2.27	106.149	3.26328
2.28	105.903	3.01748
2.3	105.965	3.07928
2.32	105.884	2.99848
2.33	105.871	2.98518
2.35	105.787	2.90128
2.37	105.721	2.83538
2.38	105.621	2.73548
2.4	105.811	2.92568
2.42	105.972	3.08618
2.43	106.178	3.29248
2.45	106.444	3.55828
2.47	106.625	3.73908
2.48	106.61	3.72418
2.5	106.76	3.87398
2.52	106.624	3.73858
2.53	106.736	3.85008
2.55	106.885	3.99888
2.57	106.979	4.09328
2.58	106.756	3.86998
2.6	106.584	3.69858
2.62	106.353	3.46698
2.63	106.384	3.49828
2.65	106.732	3.84668
2.67	106.892	4.00628
2.68	106.996	4.11028
2.7	107.079	4.19358
2.72	107.09	4.20448
2.73	107.118	4.23198
2.75	107.106	4.22078
2.77	106.977	4.09128
2.78	106.794	3.90798
2.8	106.801	3.91538
2.82	106.749	3.86298
2.83	106.866	3.98028
2.85	106.86	3.97458
2.87	106.936	4.05038
2.88	107.075	4.18898
2.9	107.195	4.30898
2.92	107.329	4.44298
2.93	107.363	4.47748
2.95	107.267	4.38138
2.97	107.256	4.36998
2.98	107.388	4.50218
3	107.689	4.80288
3.02	107.918	5.03258
3.03	108.179	5.29358
3.05	108.001	5.11588
3.07	108.005	5.11918
3.08	107.956	5.06988
3.1	108.046	5.16008
3.12	108.141	5.25568
3.13	108.186	5.30078
3.15	108.133	5.24788
3.17	108.025	5.13978
3.18	107.966	5.07988
3.2	107.897	5.01168
3.22	108.216	5.33078
3.23	108.351	5.46578
3.25	108.519	5.63288
3.27	108.564	5.67818
3.28	108.637	5.75168
3.3	108.627	5.74118
3.32	108.733	5.84718
3.33	108.492	5.60598
3.35	108.398	5.51288
3.37	108.389	5.50378
3.38	108.561	5.67508
3.4	108.725	5.83958
3.42	108.926	6.04008
3.43	108.639	5.75378
3.45	108.695	5.80988
3.47	108.688	5.80218
3.48	108.897	6.01188
3.5	109.168	6.28248
3.52	109.501	6.61588
3.53	109.424	6.53868
3.55	109.465	6.57958
3.57	109.236	6.35008
3.58	109.115	6.22978
3.6	109.21	6.32428
3.62	109.4	6.51478
3.63	109.607	6.72108
3.65	109.806	6.92078
3.67	109.79	6.90438
3.68	109.678	6.79268
3.7	109.687	6.80118
3.72	109.568	6.68278
3.73	109.714	6.82848
3.75	109.808	6.92238
3.77	109.825	6.93938
3.78	110.021	7.13518
3.8	110.291	7.40518
3.82	110.335	7.44938
3.83	110.413	7.52788
3.85	110.366	7.48018
3.87	110.217	7.33128
3.88	110.304	7.41818
3.9	110.454	7.56818
3.92	110.657	7.77138
3.93	111.008	8.12248
3.95	111.158	8.27238
3.97	111.023	8.13738
3.98	110.977	8.09168
4	110.78	7.89418
4.02	110.757	7.87108
4.03	110.839	7.95358
4.05	110.939	8.05358
4.07	111.074	8.18808
4.08	111.405	8.51898
4.1	111.372	8.48638
4.12	111.436	8.55078
4.13	111.433	8.54768
4.15	111.339	8.45368
4.17	111.404	8.51828
4.18	111.508	8.62238
4.2	111.639	8.75318
4.22	111.821	8.93568
4.23	112.114	9.22858
4.25	112.021	9.13578
4.27	112.141	9.25558
4.28	112.122	9.23668
4.3	112.359	9.47378
4.32	112.614	9.72878
4.33	112.803	9.91718
4.35	112.924	10.0389
4.37	113.034	10.1489
4.38	112.896	10.0102
4.4	112.659	9.77358
4.42	112.484	9.59888
4.43	112.202	9.31608
4.45	112.224	9.33788
4.47	112.494	9.60798
4.48	112.734	9.84808
4.5	113.113	10.2273
4.52	113.477	10.5916
4.53	113.58	10.6946
4.55	113.634	10.748
4.57	113.843	10.957
4.58	113.883	10.9973
4.6	113.964	11.0782
4.62	113.968	11.0821
4.63	113.96	11.0744
4.65	114.029	11.1433
4.67	114.21	11.324
4.68	114.29	11.4043
4.7	114.443	11.5572
4.72	114.41	11.5247
4.73	114.517	11.6318
4.75	114.737	11.8511
4.77	115	12.1148
4.78	115.132	12.246
4.8	115.246	12.3603
4.82	115.06	12.1743
4.83	114.918	12.0326
4.85	114.984	12.0982
4.87	115.156	12.2705
4.88	115.395	12.5092
4.9	115.497	12.6113
4.92	115.427	12.5412
4.93	115.458	12.5721
4.95	115.515	12.6293
4.97	115.584	12.6979
4.98	115.816	12.9306
5	115.886	13.0007
5.02	116.088	13.2025
5.03	116.407	13.5214
5.05	116.633	13.7472
5.07	116.812	13.926
5.08	117.17	14.2846
5.1	117.059	14.1738
5.12	116.938	14.0527
5.13	116.971	14.085
5.15	117.083	14.1971
5.17	117.341	14.4554
5.18	117.61	14.7247
5.2	117.509	14.6238
5.22	117.326	14.4401
5.23	117.382	14.4965
5.25	117.303	14.4177
5.27	117.482	14.5966
5.28	117.586	14.7003
5.3	117.633	14.7471
5.32	117.802	14.916
5.33	118.024	15.138
5.35	118.128	15.2426
5.37	118.21	15.3239
5.38	118.108	15.2226
5.4	118.031	15.1456
5.42	118.18	15.2947
5.43	118.485	15.5996
5.45	118.843	15.9575
5.47	119.258	16.3723
5.48	119.189	16.3033
5.5	118.908	16.0225
5.52	118.683	15.7976
5.53	118.574	15.6884
5.55	118.805	15.9199
5.57	119.047	16.1615
5.58	119.2	16.3147
5.6	119.377	16.4914
5.62	119.567	16.6815
5.63	119.64	16.7542
5.65	119.887	17.0012
5.67	119.969	17.0837
5.68	119.976	17.0907
5.7	119.87	16.9841
5.72	119.948	17.0624
5.73	120.034	17.1481
5.75	120.444	17.5586
5.77	120.445	17.5591
5.78	120.427	17.5416
5.8	120.227	17.3409
5.82	120.096	17.2107
5.83	119.944	17.058
5.85	119.989	17.1035
5.87	120.111	17.2249
5.88	120.284	17.3979
5.9	120.628	17.7424
5.92	120.653	17.7673
5.93	120.773	17.8872
5.95	120.815	17.9291
5.97	120.853	17.9678
5.98	120.764	17.8783
6	120.576	17.6899
6.02	120.561	17.6756
6.03	120.733	17.8477
6.05	121.11	18.2243
6.07	121.162	18.2767
6.08	121.39	18.504
6.1	121.192	18.3064
6.12	121.173	18.2872
6.13	121.116	18.23
6.15	121.092	18.2061
6.17	120.988	18.1025
6.18	121.094	18.2085
6.2	121.111	18.225
6.22	121.165	18.2795
6.23	121.264	18.3784
6.25	121.263	18.3773
6.27	121.364	18.478
6.28	121.461	18.5756
6.3	121.531	18.6451
6.32	121.723	18.837
6.33	121.661	18.7756
6.35	121.463	18.5772
6.37	121.443	18.5577
6.38	121.482	18.5962
6.4	121.666	18.7806
6.42	121.816	18.9308
6.43	121.707	18.8217
6.45	121.414	18.528
6.47	121.204	18.3185
6.48	121.152	18.2663
6.5	121.305	18.4192
6.52	121.566	18.6805
6.53	121.588	18.7023
6.55	121.767	18.8814
6.57	121.863	18.9775
6.58	121.828	18.9424
6.6	121.928	19.0428
6.62	121.916	19.03
6.63	121.908	19.0221
6.65	121.842	18.9562
6.67	121.766	18.8809
6.68	121.705	18.8197
6.7	121.936	19.0499
6.72	122.088	19.2025
6.73	122.134	19.2485
6.75	122.142	19.2562
6.77	121.976	19.0907
6.78	121.907	19.021
6.8	121.937	19.0513
6.82	121.79	18.9039
6.83	121.82	18.9344
6.85	121.91	19.0244
6.87	122.04	19.1544
6.88	122.123	19.2372
6.9	122.314	19.428
6.92	122.156	19.2707
6.93	122.232	19.3463
6.95	122.154	19.2684
6.97	122.127	19.2416
6.98	121.948	19.0619
7	122.071	19.1854
7.02	122.079	19.1936
7.03	122.481	19.5949
7.05	122.651	19.7651
7.07	122.879	19.9937
7.08	123.064	20.1785
7.1	123.219	20.3329
7.12	123.24	20.354
7.13	123.159	20.2739
7.15	123.184	20.2981
7.17	123.096	20.2102
7.18	123.293	20.4078
7.2	123.325	20.4397
7.22	123.546	20.6602
7.23	123.478	20.5922
7.25	123.494	20.6088
7.27	123.38	20.4949
7.28	123.451	20.5656
7.3	123.469	20.5836
7.32	123.715	20.829
7.33	123.811	20.9249
7.35	123.925	21.0396
7.37	123.992	21.1059
7.38	124.146	21.2603
7.4	124.291	21.4058
7.42	124.493	21.607
7.43	124.384	21.4982
7.45	124.394	21.5081
7.47	124.47	21.584
7.48	124.809	21.9239
7.5	125.167	22.2812
7.52	125.592	22.7064
7.53	125.731	22.8451
7.55	126.122	23.2364
7.57	126.288	23.4027
7.58	126.318	23.4321
7.6	126.397	23.5119
7.62	126.36	23.474
7.63	126.287	23.4015
7.65	126.478	23.5921
7.67	126.705	23.8192
7.68	126.909	24.0235
7.7	127.2	24.3143
7.72	127.421	24.5355
7.73	127.73	24.8441
7.75	128.324	25.4384
7.77	128.599	25.7132
7.78	128.826	25.9403
7.8	128.852	25.9665
7.82	128.972	26.0863
7.83	129.311	26.4252
7.85	129.77	26.8846
7.87	130.028	27.142
7.88	130.28	27.3947
7.9	130.427	27.5417
7.92	130.678	27.7925
7.93	131.122	28.2364
7.95	131.339	28.4535
7.97	131.608	28.7227
7.98	131.965	29.0791
8	132.231	29.3456
8.02	132.579	29.6937
8.03	133.044	30.1588
8.05	133.283	30.3972
8.07	133.563	30.6778
8.08	133.804	30.9185
8.1	133.732	30.8465
8.12	133.807	30.9215
8.13	134.045	31.1592
8.15	134.19	31.3041
8.17	134.324	31.4386
8.18	134.56	31.6744
8.2	134.846	31.9606
8.22	135.377	32.4911
8.23	135.852	32.9661
8.25	136.091	33.2056
8.27	136.105	33.2197
8.28	136.139	33.2538
8.3	136.24	33.3542
8.32	136.626	33.7408
8.33	136.945	34.0595
8.35	137.195	34.3096
8.37	137.54	34.654
8.38	137.942	35.0565
8.4	138.429	35.5432
8.42	138.761	35.8752
8.43	139.02	36.1348
8.45	139.229	36.3436
8.47	139.429	36.5435
8.48	139.72	36.8348
8.5	139.905	37.0199
8.52	140.004	37.1182
8.53	140.068	37.1824
8.55	140.407	37.5212
8.57	140.739	37.8537
8.58	141.114	38.2281
8.6	141.562	38.6767
8.62	141.648	38.7622
8.63	141.893	39.0072
8.65	142.197	39.3115
8.67	142.532	39.6467
8.68	142.8	39.9149
8.7	143.224	40.338
8.72	143.519	40.633
8.73	143.804	40.9181
8.75	144.206	41.3204
8.77	144.394	41.5084
8.78	144.654	41.7686
8.8	144.935	42.0497
8.82	145.218	42.332
8.83	145.667	42.7818
8.85	146.134	43.2486
8.87	146.429	43.543
8.88	146.659	43.7734
8.9	146.879	43.9933
8.92	147.036	44.1503
8.93	147.249	44.3635
8.95	147.458	44.572
8.97	147.703	44.8179
8.98	148.244	45.3589
9	148.602	45.716
9.02	149.142	46.256
9.03	149.581	46.6955
9.05	149.974	47.0886
9.07	150.432	47.5468
9.08	150.919	48.0334
9.1	151.209	48.3235
9.12	151.581	48.6954
9.13	152.007	49.1214
9.15	152.29	49.4048
9.17	153.038	50.1524
9.18	153.719	50.8332
9.2	154.233	51.3479
9.22	154.676	51.7902
9.23	155.061	52.1757
9.25	155.576	52.6904
9.27	156.195	53.309
9.28	156.759	53.8731
9.3	157.264	54.3788
9.32	157.853	54.967
9.33	158.169	55.2831
9.35	158.574	55.6884
9.37	158.774	55.8888
9.38	158.63	55.7446
9.4	158.622	55.736
9.42	158.721	55.8358
9.43	158.745	55.8596
9.45	158.886	56.0002
9.47	158.818	55.9325
9.48	158.55	55.6643
9.5	158.363	55.4779
9.52	158.475	55.5895
9.53	158.595	55.7095
9.55	159.254	56.3687
9.57	160.13	57.2446
9.58	161.457	58.5709
9.6	163.512	60.6268
9.62	166.336	63.4503
9.63	169.937	67.0512
9.65	174.179	71.2934
9.67	178.232	75.3461
9.68	181.509	78.6231
9.7	183.882	80.9966
9.72	184.77	81.8845
9.73	184.725	81.8392
9.75	184.082	81.1965
9.77	183.201	80.3154
9.78	182.376	79.4901
9.8	182.409	79.5238
9.82	183.393	80.5076
9.83	185.723	82.8376
9.85	188.737	85.8511
9.87	191.695	88.809
9.88	194.161	91.2755
9.9	196.161	93.2751
9.92	197.986	95.1
9.93	199.952	97.0669
9.95	201.956	99.0705
9.97	204.031	101.146
9.98	206.24	103.354
10	208.558	105.672
10.02	210.979	108.094
10.03	213.271	110.385
10.05	214.943	112.057
10.07	216.552	113.666
10.08	218.222	115.336
10.1	220.095	117.21
10.12	222.024	119.139
10.13	223.846	120.96
10.15	225.318	122.432
10.17	226.978	124.092
10.18	228.603	125.717
10.2	230.164	127.279
10.22	231.773	128.888
10.23	233.25	130.364
10.25	234.849	131.963
10.27	236.739	133.854
10.28	238.822	135.936
10.3	240.73	137.845
10.32	242.739	139.854
10.33	244.498	141.612
10.35	246.411	143.525
10.37	248.298	145.413
10.38	249.961	147.075
10.4	251.701	148.815
10.42	253.39	150.504
10.43	255.31	152.425
10.45	257.209	154.323
10.47	259.166	156.28
10.48	260.933	158.048
10.5	263.075	160.189
10.52	265.167	162.281
10.53	267.429	164.544
10.55	269.474	166.588
10.57	271.379	168.493
10.58	273.28	170.395
10.6	275.401	172.516
10.62	277.781	174.895
10.63	280.209	177.324
10.65	282.771	179.885
10.67	284.873	181.987
10.68	287.059	184.174
10.7	288.939	186.053
10.72	290.954	188.069
10.73	292.807	189.921
10.75	294.888	192.003
10.77	296.767	193.881
10.79	299.394	196.508
10.8	302.329	199.443
10.82	305.609	202.723
10.84	308.957	206.071
10.85	311.833	208.947
10.87	314.223	211.337
10.89	316.47	213.584
10.9	318.752	215.866
10.92	321.079	218.194
10.94	324.038	221.153
10.95	326.696	223.81
10.97	329.169	226.284
10.99	332.021	229.135
11	334.53	231.644
11.02	337.12	234.235
11.04	339.448	236.562
11.05	333.01	230.125
11.07	321.94	219.055
11.09	307.914	205.028
11.1	299.626	196.74
11.12	297.079	194.194
11.14	301.714	198.828
11.15	304.293	201.407
11.17	306.205	203.319
11.19	307.706	204.821
11.2	309.003	206.117
11.22	310.495	207.609
11.24	311.814	208.929
11.25	313.137	210.252
11.27	314.675	211.789
11.29	316.109	213.223
11.3	317.393	214.507
11.32	318.727	215.841
11.34	319.817	216.931
11.35	320.896	218.01
11.37	322.096	219.211
11.39	323.292	220.407
11.4	324.857	221.971
11.42	326.308	223.422
11.44	327.925	225.04
11.45	329.189	226.303
11.47	330.918	228.032
11.49	332.529	229.643
11.5	334.283	231.397
11.52	335.786	232.9
11.54	337.442	234.556
11.55	339.468	236.583
11.57	341.511	238.625
11.59	343.471	240.585
11.6	345.304	242.419
11.62	346.952	244.066
11.64	348.953	246.067
11.65	351.004	248.119
11.67	353.135	250.25
11.69	355.15	252.264
11.7	357.37	254.484
11.72	358.922	256.037
11.74	360.899	258.013
11.75	362.722	259.837
11.77	364.845	261.959
11.79	366.873	263.988
11.8	369.249	266.363
11.82	371.215	268.329
11.84	374.52	271.635
11.85	378.69	275.804
11.87	382.5	279.614
11.89	386.09	283.204
11.9	390.086	287.2
11.92	394.823	291.937
11.94	401.281	298.396
11.95	407.983	305.098
11.97	413.901	311.016
11.99	418.504	315.618
12	422.876	319.991
12.02	426.065	323.18
12.04	428.616	325.73
12.05	430.178	327.292
12.07	431.52	328.634
12.09	433.402	330.516
12.1	435.704	332.818
12.12	438.496	335.61
12.14	441.007	338.121
12.15	443.205	340.319
12.17	445.055	342.169
12.19	446.842	343.957
12.2	448.721	345.836
12.22	450.557	347.671
12.24	452.623	349.737
12.25	454.725	351.84
12.27	457.246	354.36
12.29	459.432	356.547
12.3	461.689	358.803
12.32	463.322	360.437
12.34	464.195	361.309
12.35	465.524	362.638
12.37	467.482	364.596
12.39	464.968	362.082
12.4	460.372	357.486
12.42	452.602	349.716
12.44	446.916	344.03
12.45	443.786	340.901
12.47	445.191	342.306
12.49	444.39	341.505
12.5	444.158	341.273
12.52	444.103	341.218
12.54	444.868	341.982
12.55	446.27	343.385
12.57	447.693	344.807
12.59	449.199	346.313
12.6	450.467	347.581
12.62	453.581	350.696
12.64	455.957	353.071
12.65	456.611	353.726
12.67	454.303	351.417
12.69	452.324	349.438
12.7	451.339	348.453
12.72	452.431	349.545
12.74	453.974	351.088
12.75	454.683	351.797
12.77	454.49	351.604
12.79	454.644	351.759
12.8	454.702	351.817
12.82	455.317	352.431
12.84	455.028	352.143
12.85	455.079	352.194
12.87	453.859	350.973
12.89	453.353	350.467
12.9	451.913	349.028
12.92	451.933	349.048
12.94	451.425	348.54
12.95	451.138	348.252
12.97	451.563	348.678
12.99	452.255	349.369
13	452.661	349.776
13.02	452.01	349.124
13.04	452.106	349.22
13.05	452.049	349.163
13.07	453.034	350.148
13.09	454.078	351.193
13.1	454.611	351.725
13.12	455.182	352.296
13.14	456.084	353.199
13.15	457.559	354.674
13.17	458.842	355.956
13.19	459.55	356.665
13.2	459.82	356.935
13.22	459.757	356.871
13.24	461.171	358.286
13.25	462.373	359.487
13.27	463.454	360.569
13.29	464.525	361.639
13.3	465.786	362.901
13.32	467.613	364.728
13.34	469.672	366.786
13.35	471.58	368.695
13.37	472.489	369.603
13.39	473.726	370.84
13.4	474.816	371.931
13.42	476.006	373.12
13.44	477.876	374.99
13.45	480.16	377.274
13.47	481.524	378.638
13.49	482.161	379.275
13.5	482.57	379.684
13.52	483.816	380.93
13.54	485.432	382.546
13.55	486.943	384.057
13.57	487.863	384.978
13.59	488.298	385.412
13.6	489.674	386.789
13.62	491.087	388.201
13.64	493.103	390.218
13.65	493.911	391.025
13.67	494.752	391.867
13.69	495.423	392.538
13.7	496.395	393.509
13.72	497.026	394.14
13.74	498.523	395.637
13.75	499.506	396.62
13.77	501.083	398.197
13.79	502.613	399.728
13.8	503.511	400.625
13.82	503.85	400.965
13.84	504.547	401.661
13.85	504.543	401.657
13.87	504.997	402.111
13.89	505.31	402.425
13.9	506.099	403.213
13.92	507.194	404.308
13.94	508.507	405.622
13.95	509.052	406.166
13.97	510.387	407.501
13.99	510.311	407.426
14	510.757	407.871
14.02	511.239	408.354
14.04	512.571	409.685
14.05	513.213	410.328
14.07	513.524	410.638
14.09	513.234	410.348
14.1	513.33	410.444
14.12	515.429	412.544
14.14	518.692	415.807
14.15	520.343	417.457
14.17	520.598	417.712
14.19	520.972	418.086
14.2	521.694	418.808
14.22	524.245	421.359
14.24	528.231	425.345
14.25	532.255	429.37
14.27	535.514	432.628
14.29	539.172	436.287
14.3	540.378	437.492
14.32	542.169	439.283
14.34	542.655	439.769
14.35	543.855	440.969
14.37	544.983	442.097
14.39	547.619	444.733
14.4	548.05	445.165
14.42	549.081	446.195
14.44	548.297	445.412
14.45	548.971	446.086
14.47	548.981	446.095
14.49	550.795	447.909
14.5	550.963	448.078
14.52	552.37	449.484
14.54	552.42	449.535
14.55	552.912	450.027
14.57	553.589	450.704
14.59	555.206	452.32
14.6	557.225	454.339
14.62	559.724	456.839
14.64	560.944	458.058
14.65	561.304	458.419
14.67	561.177	458.292
14.69	562.745	459.859
14.7	563.805	460.919
14.72	566.044	463.158
14.74	566.93	464.044
14.75	566.929	464.044
14.77	565.095	462.209
14.79	564.952	462.066
14.8	564.279	461.393
14.82	564.728	461.842
14.84	564.723	461.838
14.85	565.319	462.434
14.87	565.441	462.556
14.89	567.066	464.181
14.9	569.116	466.23
14.92	571.841	468.956
14.94	575.058	472.173
14.95	577.899	475.014
14.97	579.125	476.239
14.99	579.06	476.175
15	577.523	474.637
15.02	577.029	474.143
15.04	576.034	473.149
15.05	576.726	473.84
15.07	576.282	473.396
15.09	577.94	475.054
15.1	580.347	477.461
15.12	583.654	480.769
15.14	585.99	483.105
15.15	587.351	484.465
15.17	587.044	484.158
15.19	586.521	483.635
15.2	586.91	484.025
15.22	587.808	484.922
15.24	589.191	486.305
15.25	590.074	487.189
15.27	590.122	487.236
15.29	589.07	486.185
15.3	589.074	486.188
15.32	587.803	484.918
15.34	588.714	485.828
15.35	589.916	487.03
15.37	592.945	490.059
15.39	594.985	492.1
15.4	596.79	493.904
15.42	597.072	494.186
15.44	598.654	495.768
15.45	599.237	496.351
15.47	601.334	498.449
15.49	602.246	499.36
15.5	604.511	501.625
15.52	605.655	502.769
15.54	607.102	504.216
15.55	606.56	503.675
15.57	605.595	502.709
15.59	605.716	502.831
15.6	606.403	503.517
15.62	607.437	504.551
15.64	608.116	505.23
15.65	609.168	506.282
15.67	609.513	506.628
15.69	608.735	505.85
15.7	608.241	505.355
15.72	607.835	504.949
15.74	609.616	506.731
15.75	613.36	510.474
15.77	616.439	513.553
15.79	616.84	513.955
15.8	616.979	514.093
15.82	615.969	513.083
15.84	615.475	512.59
15.85	616.35	513.464
15.87	618.607	515.721
15.89	620.792	517.906
15.9	623.592	520.707
15.92	624.202	521.316
15.94	622.974	520.088
15.95	622.118	519.232
15.97	623.378	520.492
15.99	625.832	522.947
16	629.021	526.135
16.02	629.593	526.707
16.04	626.909	524.023
16.05	624.313	521.427
16.07	622.995	520.11
16.09	624.429	521.544
16.1	626.457	523.572
16.12	628.129	525.243
16.14	627.763	524.877
16.15	628.567	525.681
16.17	629.609	526.723
16.19	631.046	528.16
16.2	635.017	532.131
16.22	637.423	534.537
16.24	638.269	535.384
16.25	635.454	532.569
16.27	633.497	530.612
16.29	631.798	528.912
16.3	634.893	532.007
16.32	638.625	535.739
16.34	642.561	539.676
16.35	643.034	540.149
16.37	642.639	539.753
16.39	640.426	537.54
16.4	639.236	536.35
16.42	638.091	535.205
16.44	639.541	536.655
16.45	640.087	537.201
16.47	643.405	540.519
16.49	645.542	542.656
16.5	648.284	545.399
16.52	648.293	545.407
16.54	649.222	546.337
16.55	649.598	546.713
16.57	650.556	547.67
16.59	650.806	547.921
16.6	650.549	547.664
16.62	648.511	545.625
16.64	648.894	546.008
16.65	649.852	546.966
16.67	651.85	548.964
16.69	651.811	548.926
16.7	651.736	548.85
16.72	649.8	546.914
16.74	648.564	545.679
16.75	647.755	544.869
16.77	648.342	545.456
16.79	651.112	548.227
16.8	655.083	552.197
16.82	660.257	557.372
16.84	663.013	560.127
16.85	663.522	560.636
16.87	662.726	559.841
16.89	662.523	559.637
16.9	662.76	559.875
16.92	663.33	560.445
16.94	663.984	561.098
16.95	663.821	560.936
16.97	664.015	561.13
16.99	664.884	561.998
17	667.635	564.749
17.02	670.127	567.241
17.04	672.353	569.467
17.05	673.592	570.706
17.07	673.546	570.66
17.09	673.174	570.288
17.1	673.124	570.238
17.12	674.897	572.011
17.14	675.005	572.12
17.15	675.321	572.435
17.17	675.352	572.466
17.19	676.722	573.837
17.2	679.218	576.332
17.22	680.807	577.922
17.24	681.275	578.39
17.25	680.927	578.041
17.27	681.737	578.851
17.29	681.073	578.188
17.3	680.932	578.046
17.32	679.167	576.282
17.34	678.957	576.072
17.35	681.712	578.827
17.37	683.813	580.928
17.39	684.932	582.046
17.4	685.282	582.396
17.42	685.748	582.863
17.44	685.566	582.681
17.45	686.517	583.632
17.47	686.911	584.026
17.49	687.145	584.259
17.5	689.294	586.408
17.52	692.088	589.203
17.54	695.681	592.795
17.55	697.117	594.232
17.57	697.716	594.83
17.59	696.935	594.049
17.6	696.419	593.534
17.62	696.816	593.93
17.64	696.995	594.109
17.65	697.903	595.017
17.67	699.212	596.327
17.69	703.307	600.421
17.7	705.92	603.035
17.72	707.568	604.683
17.74	707.844	604.958
17.75	709.064	606.178
17.77	708.734	605.848
17.79	710.481	607.595
17.8	709.63	606.744
17.82	710.418	607.532
17.84	710.994	608.108
17.85	715.575	612.69
17.87	716.157	613.271
17.89	715.845	612.959
17.9	712.608	609.722
17.92	710.001	607.115
17.94	710.381	607.495
17.95	714.021	611.135
17.97	715.004	612.119
17.99	714.29	611.405
18	712.002	609.117
18.02	712.529	609.644
18.04	713.725	610.84
18.05	716.897	614.012
18.07	718.127	615.241
18.09	720.026	617.141
18.1	722.325	619.439
18.12	723.542	620.656
18.14	724.864	621.979
18.15	724.818	621.932
18.17	725.139	622.254
18.19	726.803	623.917
18.2	726.779	623.894
18.22	727.702	624.816
18.24	726.624	623.738
18.25	728.178	625.293
18.27	728.273	625.388
18.29	730.612	627.726
18.3	729.82	626.934
18.32	730.037	627.151
18.34	728.68	625.794
18.35	727.132	624.247
18.37	724.679	621.793
18.39	722.195	619.309
18.4	720.775	617.889
18.42	721.826	618.941
18.44	723.782	620.896
18.45	725.564	622.679
18.47	726.258	623.372
18.49	724.752	621.867
18.5	724.919	622.033
18.52	725.906	623.02
18.54	728.657	625.771
18.55	728.181	625.296
18.57	725.825	622.94
18.59	720.709	617.823
18.6	719.795	616.909
18.62	720.382	617.496
18.64	723.712	620.826
18.65	727.036	624.15
18.67	727.878	624.992
18.69	729.432	626.546
18.7	728.449	625.563
18.72	728.09	625.205
18.74	725.654	622.768
18.75	726.965	624.079
18.77	726.48	623.595
18.79	727.749	624.863
18.8	727.824	624.939
18.82	728.068	625.182
18.84	728.342	625.457
18.85	728.55	625.664
18.87	728.637	625.752
18.89	727.035	624.149
18.9	725.468	622.582
18.92	723.334	620.448
18.94	722.348	619.462
18.95	721.713	618.828
18.97	721.609	618.724
18.99	725.357	622.471
19	726.917	624.031
19.02	729.162	626.276
19.04	728.908	626.022
19.05	730.536	627.65
19.07	730.418	627.532
19.09	733.36	630.474
19.1	733.406	630.52
19.12	732.714	629.829
19.14	732.646	629.761
19.15	733.81	630.924
19.17	733.639	630.753
19.19	732.748	629.862
19.2	730.666	627.78
19.22	730.155	627.27
19.24	731.019	628.133
19.25	734.379	631.494
19.27	737.374	634.488
19.29	736.547	633.661
19.3	734.85	631.964
19.32	731.91	629.024
19.34	731.52	628.635
19.35	732.915	630.029
19.37	736.475	633.589
19.39	739.338	636.452
19.4	742.268	639.383
19.42	742.145	639.259
19.44	739.891	637.005
19.45	737.701	634.816
19.47	735.694	632.808
19.49	736.393	633.508
19.5	737.812	634.927
19.52	739.425	636.539
19.54	741.504	638.619
19.55	743.861	640.975
19.57	745.369	642.484
19.59	745.686	642.8
19.6	745.098	642.212
19.62	744.003	641.117
19.64	744.238	641.353
19.65	744.908	642.023
19.67	746.235	643.35
19.69	747.541	644.655
19.7	746.1	643.214
19.72	747.378	644.492
19.74	748.051	645.166
19.75	749.774	646.889
19.77	750.208	647.323
19.79	751.763	648.877
19.8	750.369	647.484
19.82	749.624	646.738
19.84	749.168	646.283
19.85	749.579	646.693
19.87	750.965	648.079
19.89	752.585	649.699
19.9	755.378	652.493
19.92	757.569	654.683
19.94	761.739	658.853
19.95	761.454	658.569
19.97	760.645	657.76
19.99	758.279	655.394
20	761.43	658.544
20.02	765.814	662.928
20.04	770.059	667.173
20.05	770.71	667.825
20.07	770.108	667.222
20.09	770.89	668.005
20.1	771.915	669.03
20.12	770.646	667.76
20.14	770.288	667.402
20.15	769.157	666.271
20.17	771.544	668.658
20.19	773.814	670.928
20.2	776.638	673.752
20.22	777.528	674.642
20.24	780.156	677.27
20.25	782.436	679.55
20.27	783.202	680.316
20.29	783.903	681.018
20.3	784.27	681.384
20.32	787.803	684.918
20.34	792.392	689.507
20.35	796.441	693.556
20.37	798.392	695.506
20.39	798.128	695.243
20.4	798.54	695.655
20.42	796.78	693.895
20.44	795.423	692.537
20.45	792.7	689.814
20.47	792.067	689.181
20.49	791.838	688.952
20.5	795.497	692.612
20.52	800.221	697.335
20.54	802.64	699.754
20.55	804.105	701.22
20.57	803.349	700.463
20.59	802.974	700.088
20.6	801.451	698.566
20.62	802.983	700.097
20.64	805.475	702.589
20.65	806.659	703.773
20.67	808.335	705.449
20.69	809.436	706.55
20.7	809.221	706.335
20.72	812.605	709.719
20.74	837.424	734.538
20.75	875.253	772.368
20.77	918.616	815.731
20.79	952.524	849.639
20.8	966.737	863.852
20.82	968.368	865.483
20.84	970.514	867.628
20.85	975.616	872.73
20.87	976.598	873.713
20.89	976.303	873.418
20.9	973.509	870.623
20.92	973.789	870.904
20.94	976.08	873.195
20.95	979.716	876.831
20.97	980.7	877.815
20.99	980.195	877.31
21	978.253	875.368
21.02	978.451	875.565
21.04	978.092	875.206
21.05	981.322	878.436
21.07	983.433	880.547
21.09	983.598	880.712
21.1	983.329	880.444
21.12	980.85	877.964
21.14	980.752	877.866
21.15	981.362	878.476
21.17	984.201	881.316
21.19	984.852	881.967
21.2	986.976	884.091
21.22	987.966	885.081
21.24	986.816	883.93
21.25	987.013	884.127
21.27	987.003	884.117
21.29	990.398	887.512
21.3	993.458	890.572
21.32	998.234	895.348
21.34	999.207	896.321
21.35	999.753	896.868
21.37	998.251	895.366
21.39	996.924	894.038
21.4	995.186	892.3
21.42	994.597	891.711
21.44	994.115	891.229
21.45	994.45	891.565
21.47	995.318	892.432
21.49	996.584	893.698
21.5	998.7	895.814
21.52	1003.36	900.475
21.54	1006.87	903.981
21.55	1009.98	907.094
21.57	1008.46	905.573
21.59	1008.08	905.191
21.6	1005.96	903.071
21.62	1008.93	906.048
21.64	1008.61	905.719
21.65	1010.17	907.281
21.67	1010.03	907.147
21.69	1013.34	910.458
21.7	1015.16	912.272
21.72	1016.43	913.544
21.74	1016.15	913.268
21.75	1013.97	911.082
21.77	1013.84	910.95
21.79	1014.33	911.442
21.8	1014.79	911.908
21.82	1014.62	911.731
21.84	1014.93	912.042
21.85	1016.2	913.317
21.87	1017.81	914.927
21.89	1021	918.115
21.9	1021.24	918.356
21.92	1021.11	918.22
21.94	1019.35	916.468
21.95	1019.25	916.359
21.97	1021.01	918.129
21.99	1024.44	921.551
22	1026.52	923.635
22.02	1027.32	924.437
22.04	1023	920.114
22.05	1021.59	918.703
22.07	1021.37	918.484
22.09	1025.86	922.974
22.1	1026.48	923.591
22.12	1029.86	926.976
22.14	1029.12	926.231
22.15	1031.77	928.879
22.17	1031.46	928.576
22.19	1031.64	928.751
22.2	1029.87	926.986
22.22	1030.53	927.641
22.24	1033.49	930.605
22.25	1036.68	933.795
22.27	1038.23	935.341
22.29	1039.79	936.9
22.3	1041.21	938.328
22.32	1042.2	939.317
22.34	1041.71	938.822
22.35	1041.96	939.077
22.37	1039.53	936.64
22.39	1040.33	937.444
22.4	1038.93	936.047
22.42	1038.32	935.43
22.44	1038.14	935.254
22.45	1041.14	938.254
22.47	1045.77	942.88
22.49	1050.91	948.021
22.5	1055.89	953.009
22.52	1056.89	954.004
22.54	1058.96	956.073
22.55	1058.4	955.516
22.57	1057.33	954.441
22.59	1054.12	951.239
22.6	1052.58	949.698
22.62	1051.47	948.588
22.64	1052.57	949.688
22.65	1053.33	950.445
22.67	1053.33	950.445
22.69	1052.46	949.579
22.7	1053.15	950.264
22.72	1053.69	950.8
22.74	1056.81	953.923
22.75	1058.32	955.438
22.77	1059.89	957.005
22.79	1059.05	956.16
22.8	1059.91	957.028
22.82	1058.81	955.925
22.84	1061.37	958.485
22.85	1061.78	958.894
22.87	1063.7	960.811
22.89	1063.39	960.5
22.9	1066.63	963.743
22.92	1070.09	967.2
22.94	1075.44	972.55
22.95	1076.66	973.779
22.97	1076.56	973.677
22.99	1074.68	971.79
23	1074.65	971.762
23.02	1075.78	972.891
23.04	1077.79	974.907
23.05	1079.27	976.386
23.07	1080.39	977.504
23.09	1080.92	978.031
23.1	1078.89	976.006
23.12	1076.45	973.562
23.14	1072.89	970.009
23.15	1073.15	970.265
23.17	1073.33	970.442
23.19	1074.82	971.932
23.2	1074.67	971.783
23.22	1076.43	973.547
23.24	1077.44	974.558
23.25	1080.83	977.948
23.27	1083.2	980.315
23.29	1083.32	980.43
23.3	1082.45	979.56
23.32	1081.67	978.783
23.34	1082.14	979.251
23.35	1084.41	981.522
23.37	1087.67	984.786
23.39	1090.15	987.26
23.4	1091.54	988.653
23.42	1091.84	988.951
23.44	1090.98	988.095
23.45	1091.75	988.863
23.47	1092.79	989.906
23.49	1092.92	990.038
23.5	1093.35	990.463
23.52	1093.29	990.399
23.54	1095.26	992.369
23.55	1096.14	993.254
23.57	1097.92	995.034
23.59	1097.53	994.64
23.6	1098.8	995.913
23.62	1099.92	997.034
23.64	1101.48	998.592
23.65	1099.77	996.881
23.67	1099.05	996.161
23.69	1098.3	995.409
23.7	1100.82	997.929
23.72	1101.38	998.489
23.74	1104.93	1002.04
23.75	1104.24	1001.35
23.77	1105.86	1002.97
23.79	1107.62	1004.74
23.8	1111.66	1008.78
23.82	1112.93	1010.04
23.84	1112.17	1009.29
23.85	1108.9	1006.01
23.87	1106.64	1003.75
23.89	1107.46	1004.57
23.9	1108	1005.12
23.92	1108.15	1005.27
23.94	1106.25	1003.36
23.95	1105.19	1002.31
23.97	1105.28	1002.39
23.99	1108.09	1005.21
24	1110.75	1007.87
24.02	1114.69	1011.81
24.04	1117.06	1014.18
24.05	1117.92	1015.04
24.07	1116.54	1013.65
24.09	1116.16	1013.28
24.1	1116.45	1013.56
24.12	1117.46	1014.58
24.14	1118.83	1015.95
24.15	1119.07	1016.18
24.17	1119.6	1016.71
24.19	1119.76	1016.88
24.2	1120.71	1017.83
24.22	1121.71	1018.83
24.24	1121.77	1018.88
24.25	1121.26	1018.38
24.27	1120.59	1017.7
24.29	1120.36	1017.47
24.3	1119.54	1016.66
24.32	1120.09	1017.2
24.34	1119.63	1016.75
24.35	1117.2	1014.31
24.37	1115.32	1012.43
24.39	1112.15	1009.26
24.4	1110.76	1007.88
24.42	1112.88	1010
24.44	1116.68	1013.79
24.45	1119.48	1016.59
24.47	1121.7	1018.82
24.49	1124.73	1021.84
24.5	1128.05	1025.16
24.52	1133.83	1030.94
24.54	1135.59	1032.71
24.55	1134.75	1031.86
24.57	1133.58	1030.69
24.59	1133.68	1030.79
24.6	1135.42	1032.53
24.62	1137.97	1035.09
24.64	1138.87	1035.98
24.65	1137.15	1034.26
24.67	1136.1	1033.21
24.69	1135.52	1032.64
24.7	1136.61	1033.72
24.72	1139.59	1036.71
24.74	1139.9	1037.01
24.75	1140.17	1037.28
24.77	1139.28	1036.4
24.79	1139.83	1036.94
24.8	1140.16	1037.28
24.82	1141.33	1038.44
24.84	1141.96	1039.08
24.85	1142.07	1039.19
24.87	1143.11	1040.22
24.89	1141.9	1039.01
24.9	1143.29	1040.4
24.92	1142.02	1039.13
24.94	1143.02	1040.13
24.95	1140.82	1037.93
24.97	1140.61	1037.72
24.99	1139.41	1036.53
25	1138.87	1035.99
25.02	1136.33	1033.45
25.04	1135.81	1032.92
25.05	1136.49	1033.6
25.07	1139.94	1037.05
25.09	1145.48	1042.59
25.1	1148.58	1045.69
25.12	1150.71	1047.82
25.14	1152.91	1050.02
25.15	1154.53	1051.64
25.17	1157.73	1054.85
25.19	1158.84	1055.96
25.2	1156.58	1053.69
25.22	1151.48	1048.6
25.24	1148.73	1045.84
25.25	1146.61	1043.72
25.27	1147.19	1044.31
25.29	1147.42	1044.53
25.3	1147.65	1044.77
25.32	1148.11	1045.22
25.34	1148.82	1045.93
25.35	1148.87	1045.99
25.37	1148.8	1045.92
25.39	1149.39	1046.5
25.4	1150.91	1048.02
25.42	1152.71	1049.83
25.44	1154.36	1051.48
25.45	1156.02	1053.14
25.47	1158.12	1055.23
25.49	1158.76	1055.88
25.5	1158.29	1055.41
25.52	1158.49	1055.6
25.54	1160.06	1057.17
25.55	1161.92	1059.03
25.57	1163.78	1060.89
25.59	1161.65	1058.77
25.6	1159.75	1056.87
25.62	1157.71	1054.82
25.64	1156.64	1053.75
25.65	1156.72	1053.83
25.67	1156.55	1053.66
25.69	1155.51	1052.62
25.7	1156.48	1053.6
25.72	1158.33	1055.44
25.74	1158.24	1055.36
25.75	1158.14	1055.25
25.77	1156.49	1053.6
25.79	1154.33	1051.44
25.8	1154.63	1051.75
25.82	1156.58	1053.7
25.84	1157.21	1054.32
25.85	1156.8	1053.91
25.87	1154.6	1051.71
25.89	1155.06	1052.17
25.9	1154.75	1051.87
25.92	1157.46	1054.58
25.94	1158.56	1055.67
25.95	1160.08	1057.19
25.97	1159.66	1056.77
25.99	1161.2	1058.32
26	1161.79	1058.9
26.02	1164.1	1061.22
26.04	1167.22	1064.33
26.05	1168.36	1065.47
26.07	1168.06	1065.18
26.09	1165.61	1062.73
26.1	1165.05	1062.17
26.12	1164.81	1061.93
26.14	1166.08	1063.2
26.15	1165.45	1062.56
26.17	1164.52	1061.63
26.19	1164.11	1061.22
26.2	1164.24	1061.35
26.22	1165.83	1062.94
26.24	1167.36	1064.47
26.25	1169.43	1066.54
26.27	1169.14	1066.26
26.29	1169.33	1066.44
26.3	1166.6	1063.72
26.32	1165.32	1062.43
26.34	1164.43	1061.55
26.35	1165.4	1062.51
26.37	1165.96	1063.07
26.39	1167.5	1064.61
26.4	1167.02	1064.14
26.42	1165.67	1062.79
26.44	1164.02	1061.13
26.45	1163.07	1060.18
26.47	1164.42	1061.54
26.49	1166.2	1063.32
26.5	1168.21	1065.33
26.52	1168.17	1065.28
26.54	1168.61	1065.72
26.55	1169.7	1066.81
26.57	1171.03	1068.14
26.59	1170.8	1067.91
26.6	1170.05	1067.17
26.62	1169.48	1066.59
26.64	1168.53	1065.64
26.65	1168.57	1065.69
26.67	1168.79	1065.9
26.69	1168.83	1065.95
26.7	1170.9	1068.02
26.72	1172.67	1069.79
26.74	1175.27	1072.38
26.75	1174.97	1072.08
26.77	1176.16	1073.28
26.79	1176.11	1073.22
26.8	1178.92	1076.04
26.82	1179.35	1076.46
26.84	1178.85	1075.96
26.85	1176.42	1073.54
26.87	1175.06	1072.18
26.89	1175.66	1072.78
26.9	1176.21	1073.32
26.92	1177.69	1074.8
26.94	1178.35	1075.46
26.95	1179.5	1076.61
26.97	1179.14	1076.25
26.99	1177.09	1074.2
27	1174.19	1071.3
27.02	1171.31	1068.42
27.04	1171.39	1068.5
27.05	1173.1	1070.22
27.07	1176.22	1073.33
27.09	1177.3	1074.41
27.1	1178.4	1075.51
27.12	1177.71	1074.83
27.14	1176.75	1073.86
27.15	1176.01	1073.12
27.17	1176.01	1073.13
27.19	1174.73	1071.85
27.2	1173.03	1070.15
27.22	1171.92	1069.04
27.24	1172.79	1069.9
27.25	1175.58	1072.69
27.27	1178.76	1075.87
27.29	1179.22	1076.33
27.3	1176.66	1073.78
27.32	1174.31	1071.42
27.34	1174.21	1071.32
27.35	1174.53	1071.64
27.37	1175.97	1073.09
27.39	1175.81	1072.93
27.4	1176.21	1073.33
27.42	1176.75	1073.86
27.44	1179.17	1076.29
27.45	1180.95	1078.06
27.47	1184.22	1081.33
27.49	1185.7	1082.82
27.5	1185	1082.11
27.52	1181.98	1079.1
27.54	1177.95	1075.06
27.55	1175.51	1072.62
27.57	1177.86	1074.98
27.59	1182.99	1080.11
27.6	1188.22	1085.34
27.62	1190.14	1087.26
27.64	1190.03	1087.14
27.65	1187.05	1084.16
27.67	1187.39	1084.51
27.69	1185.66	1082.77
27.7	1186.94	1084.05
27.72	1187.31	1084.43
27.74	1190.6	1087.71
27.75	1191.58	1088.69
27.77	1193.97	1091.08
27.79	1194.82	1091.93
27.8	1193.66	1090.77
27.82	1191.2	1088.31
27.84	1185.88	1082.99
27.85	1180.39	1077.51
27.87	1175.8	1072.91
27.89	1176.72	1073.84
27.9	1179.42	1076.53
27.92	1182.87	1079.99
27.94	1184.07	1081.18
27.95	1185.01	1082.13
27.97	1185.19	1082.31
27.99	1185.82	1082.93
28	1185.57	1082.68
28.02	1183.98	1081.09
28.04	1182.34	1079.46
28.05	1183.71	1080.82
28.07	1186.67	1083.78
28.09	1187.05	1084.16
28.1	1186.12	1083.23
28.12	1182.47	1079.58
28.14	1179.54	1076.65
28.15	1179.98	1077.09
28.17	1182.85	1079.97
28.19	1184.3	1081.41
28.2	1186.13	1083.25
28.22	1186.19	1083.3
28.24	1186.86	1083.97
28.25	1187.26	1084.37
28.27	1186.46	1083.58
28.29	1183.83	1080.94
28.3	1184.03	1081.14
28.32	1186.92	1084.04
28.34	1190.05	1087.16
28.35	1192.27	1089.38
28.37	1190.06	1087.18
28.39	1187.58	1084.69
28.4	1185.33	1082.44
28.42	1185.41	1082.53
28.44	1185.07	1082.18
28.45	1186.09	1083.21
28.47	1186.64	1083.75
28.49	1187.77	1084.88
28.5	1189.19	1086.3
28.52	1190.77	1087.88
28.54	1190.97	1088.09
28.55	1192.77	1089.89
28.57	1193.97	1091.08
28.59	1195.63	1092.75
28.6	1195.77	1092.88
28.62	1195.45	1092.57
28.64	1194.11	1091.22
28.65	1194.19	1091.31
28.67	1195.36	1092.48
28.69	1194.21	1091.33
28.7	1191.68	1088.8
28.72	1187.57	1084.68
28.74	1185.93	1083.04
28.75	1184.8	1081.91
28.77	1184.67	1081.79
28.79	1184.95	1082.06
28.8	1186.33	1083.45
28.82	1189.25	1086.37
28.84	1192.92	1090.04
28.85	1193.28	1090.39
28.87	1191.68	1088.8
28.89	1188.22	1085.34
28.9	1186.86	1083.97
28.92	1186.87	1083.99
28.94	1188.99	1086.11
28.95	1189.83	1086.94
28.97	1190.02	1087.14
28.99	1188.33	1085.44
29	1187.45	1084.56
29.02	1188.71	1085.83
29.04	1188.75	1085.86
29.05	1187.36	1084.47
29.07	1188.6	1085.72
29.09	1189.63	1086.75
29.1	1192.53	1089.64
29.12	1193.1	1090.22
29.14	1191.86	1088.98
29.15	1187.81	1084.92
29.17	1187.23	1084.35
29.19	1186.87	1083.99
29.2	1190.49	1087.61
29.22	1194.46	1091.58
29.24	1199.96	1097.07
29.25	1203.45	1100.57
29.27	1204.47	1101.59
29.29	1203.44	1100.56
29.3	1201.77	1098.88
29.32	1202.08	1099.2
29.34	1202.89	1100
29.35	1206.45	1103.57
29.37	1207.58	1104.7
29.39	1205.7	1102.82
29.4	1198.68	1095.79
29.42	1190.76	1087.87
29.44	1186.67	1083.78
29.45	1187.09	1084.21
29.47	1194.09	1091.2
29.49	1199.1	1096.22
29.5	1202.06	1099.17
29.52	1200.86	1097.97
29.54	1198.98	1096.1
29.55	1194.88	1091.99
29.57	1193.38	1090.5
29.59	1193.41	1090.52
29.6	1196.39	1093.51
29.62	1199.77	1096.88
29.64	1201.79	1098.91
29.65	1199.84	1096.96
29.67	1198.65	1095.76
29.69	1196.43	1093.54
29.7	1198.91	1096.03
29.72	1197.3	1094.42
29.74	1196.34	1093.45
29.75	1192.79	1089.91
29.77	1193.42	1090.54
29.79	1194.45	1091.57
29.8	1199.09	1096.2
29.82	1199.13	1096.24
29.84	1198.96	1096.07
29.85	1199.46	1096.57
29.87	1201.65	1098.77
29.89	1204.69	1101.8
29.9	1206.35	1103.46
29.92	1203.31	1100.43
29.94	1197.56	1094.67
29.95	1192.27	1089.39
29.97	1190.98	1088.1
29.99	1191.6	1088.72
30	1193.63	1090.74
30.02	1194.65	1091.76
30.04	1196.27	1093.38
30.05	1195.84	1092.95
30.07	1198.3	1095.41
30.09	1199.11	1096.23
30.1	1199.62	1096.73
30.12	1200.77	1097.89
30.14	1201.76	1098.87
30.15	1200.76	1097.88
30.17	1197.62	1094.74
30.19	1196.51	1093.62
30.2	1194.67	1091.78
30.22	1194.23	1091.34
30.24	1193.62	1090.73
30.25	1195.54	1092.66
30.27	1198.15	1095.26
30.29	1202.01	1099.12
30.3	1205.46	1102.58
30.32	1207.45	1104.56
30.34	1207.78	1104.89
30.35	1207.49	1104.6
30.37	1207.59	1104.71
30.39	1204.44	1101.55
30.4	1203.66	1100.78
30.42	1202.62	1099.74
30.44	1201.16	1098.28
30.45	1198.06	1095.17
30.47	1195.58	1092.7
30.49	1195.75	1092.87
30.5	1197.3	1094.42
30.52	1201.77	1098.89
30.54	1198.58	1095.69
30.55	1195.98	1093.09
30.57	1191.02	1088.14
30.59	1191.63	1088.74
30.6	1192.96	1090.07
30.62	1196.42	1093.54
30.64	1197.38	1094.49
30.65	1198.32	1095.43
30.67	1200.13	1097.25
30.69	1200.89	1098
30.7	1201.12	1098.24
30.72	1199.63	1096.74
30.74	1198.85	1095.97
30.75	1198.34	1095.45
30.77	1197.41	1094.53
30.79	1197.39	1094.5
30.8	1195.7	1092.82
30.82	1194.84	1091.95
30.84	1195.17	1092.28
30.85	1193.07	1090.18
30.87	1192.17	1089.28
30.89	1190.22	1087.33
30.9	1187.3	1084.41
30.92	1184.99	1082.11
30.94	1189.08	1086.19
30.95	1192.37	1089.49
30.97	1193.34	1090.45
30.99	1190.68	1087.8
31	1175.62	1072.73
31.02	1165.27	1062.39
31.04	1157.61	1054.72
31.05	1162.52	1059.64
31.07	1166.09	1063.21
31.09	1168.99	1066.11
31.1	1168.21	1065.33
31.12	1164.85	1061.96
31.14	1167.4	1064.51
31.15	1173.99	1071.1
31.17	1179.89	1077.01
31.19	1176.53	1073.65
31.2	1169.72	1066.84
31.22	1161.56	1058.68
31.24	1152.18	1049.29
31.25	1153.63	1050.75
31.27	1151.62	1048.73
31.29	1152.6	1049.71
31.3	1152.62	1049.73
31.32	1162.9	1060.01
31.34	1161.17	1058.28
31.35	1162.85	1059.96
31.37	1156.89	1054.01
31.39	1154.8	1051.91
31.4	1152.04	1049.15
31.42	1158.77	1055.88
31.44	1155.89	1053.01
31.45	1154.99	1052.11
31.47	1152.51	1049.63
31.49	1149.05	1046.17
31.5	1146.43	1043.55
31.52	1145.1	1042.21
31.54	1148.77	1045.89
31.55	1151.87	1048.98
31.57	1159.35	1056.47
31.59	1159.32	1056.44
31.6	1156.02	1053.13
31.62	1149.44	1046.56
31.64	1149.31	1046.42
31.65	1151.11	1048.22
31.67	1159.85	1056.97
31.69	1162.98	1060.09
31.7	1167.33	1064.44
31.72	1160.16	1057.28
31.74	1159.35	1056.46
31.75	1150.11	1047.23
31.77	1154.71	1051.82
31.79	1152.84	1049.96
31.8	1160.07	1057.19
31.82	1155.44	1052.55
31.84	1154.78	1051.9
31.85	1157.53	1054.64
31.87	1163.33	1060.44
31.89	1169.19	1066.3
31.9	1169.72	1066.84
31.92	1169.6	1066.71
31.94	1167.39	1064.5
31.95	1172.92	1070.04
31.97	1174.47	1071.58
31.99	1173.28	1070.39
32	1167.92	1065.04
32.02	1163.5	1060.61
32.04	1162.92	1060.04
32.05	1163.7	1060.82
32.07	1164.72	1061.84
32.09	1162.65	1059.77
32.1	1164.04	1061.16
32.12	1169.4	1066.52
32.14	1179.25	1076.36
32.15	1183.76	1080.87
32.17	1187.71	1084.83
32.19	1185.85	1082.96
32.2	1186.88	1083.99
32.22	1188.27	1085.38
32.24	1189.92	1087.03
32.25	1186.08	1083.19
32.27	1184.74	1081.85
32.29	1185.56	1082.67
32.3	1186.71	1083.83
32.32	1188.77	1085.88
32.34	1185.42	1082.54
32.35	1182.59	1079.71
32.37	1177.84	1074.96
32.39	1181.24	1078.36
32.4	1185.42	1082.54
32.42	1190.15	1087.27
32.44	1192.46	1089.58
32.45	1194.17	1091.28
32.47	1195.69	1092.81
32.49	1199.14	1096.25
32.5	1203.23	1100.34
32.52	1202.32	1099.43
32.54	1198.97	1096.08
32.55	1195.66	1092.77
32.57	1187.79	1084.91
32.59	1186.33	1083.45
32.6	1186.54	1083.65
32.62	1195.57	1092.68
32.64	1206.29	1103.4
32.65	1219.07	1116.18
32.67	1224.31	1121.42
32.69	1229.3	1126.42
32.7	1231.32	1128.44
32.72	1232.02	1129.13
32.74	1226.87	1123.98
32.75	1221.89	1119
32.77	1220.21	1117.32
32.79	1225.66	1122.77
32.8	1231.4	1128.51
32.82	1240.02	1137.13
32.84	1242.32	1139.43
32.85	1241.29	1138.41
32.87	1246.03	1143.14
32.89	1252.41	1149.53
32.9	1258.92	1156.04
32.92	1267.2	1164.32
32.94	1265.47	1162.59
32.95	1246.95	1144.07
32.97	1221.35	1118.46
32.99	1198.55	1095.67
33	1184.1	1081.21
33.02	1200.97	1098.08
33.04	1223.73	1120.85
33.05	1257.23	1154.35
33.07	1271.62	1168.73
33.09	1294.04	1191.16
33.1	1294.41	1191.52
33.12	1310.97	1208.09
33.14	1305.15	1202.26
33.15	1310.26	1207.37
33.17	1312.76	1209.87
33.19	1332.31	1229.42
33.2	1342.25	1239.37
33.22	1345.53	1242.64
33.24	1333.89	1231
33.25	1317.96	1215.07
33.27	1321.24	1218.35
33.29	1326.42	1223.54
33.3	1326.96	1224.07
33.32	1312.99	1210.11
33.34	1287.84	1184.95
33.35	1261.77	1158.89
33.37	1248.75	1145.86
33.39	1244.53	1141.64
33.4	1226.01	1123.13
33.42	1202.55	1099.66
33.44	1166.15	1063.26
33.45	1142.06	1039.17
33.47	1126.66	1023.77
33.49	1127.83	1024.95
33.5	1126.45	1023.57
33.52	1125.81	1022.92
33.54	1123.78	1020.89
33.55	1123.06	1020.17
33.57	1121.84	1018.96
33.59	1120.81	1017.93
33.6	1119.6	1016.72
33.62	1116.43	1013.55
33.64	1113.81	1010.92
33.65	1114.31	1011.42
33.67	1115.6	1012.71
33.69	1119.27	1016.38
33.7	1120.56	1017.67
33.72	1121.18	1018.29
33.74	1116.42	1013.54
33.75	1113.64	1010.75
33.77	1110.91	1008.03
33.79	1113.11	1010.22
33.8	1116.2	1013.32
33.82	1120.26	1017.37
33.84	1123.33	1020.45
33.85	1123.04	1020.16
33.87	1123.02	1020.13
33.89	1122.75	1019.86
33.9	1123.56	1020.67
33.92	1124.21	1021.33
33.94	1125.6	1022.71
33.95	1125.47	1022.59
33.97	1124.09	1021.21
33.99	1123.15	1020.26
34	1124.14	1021.26
34.02	1125.76	1022.87
34.04	1128.02	1025.14
34.05	1129.37	1026.48
34.07	1130.13	1027.24
34.09	1130.42	1027.53
34.1	1132.75	1029.86
34.12	1145.04	1042.16
34.14	1183.57	1080.69
[truncated: 832 more rows]

## Sheet: A1160_48_h_-_Fe_2
hour	BS	base-line-corrected BS
0.83	107.328	1.48389
0.85	107.119	1.27519
0.87	107.089	1.24529
0.88	107.074	1.22999
0.9	107.153	1.30909
0.92	107.415	1.57119
0.93	107.461	1.61769
0.95	107.491	1.64759
0.97	107.535	1.69109
0.98	107.519	1.67589
1	107.46	1.61689
1.02	107.603	1.75959
1.03	107.645	1.80109
1.05	107.659	1.81489
1.07	107.727	1.88369
1.08	107.943	2.09899
1.1	107.761	1.91739
1.12	107.911	2.06759
1.13	107.784	1.94079
1.15	107.785	1.94129
1.17	107.72	1.87599
1.18	107.743	1.89889
1.2	107.636	1.79199
1.22	107.618	1.77449
1.23	107.863	2.01909
1.25	107.825	1.98179
1.27	107.993	2.14949
1.28	108.075	2.23109
1.3	108.077	2.23379
1.32	108.167	2.32329
1.33	108.336	2.49199
1.35	108.435	2.59169
1.37	108.431	2.58729
1.38	108.686	2.84199
1.4	108.66	2.81689
1.42	108.745	2.90109
1.43	108.756	2.91209
1.45	108.702	2.85829
1.47	108.649	2.80569
1.48	108.806	2.96219
1.5	108.787	2.94349
1.52	108.838	2.99469
1.53	108.888	3.04389
1.55	108.947	3.10289
1.57	109.081	3.23779
1.58	109.222	3.37819
1.6	109.249	3.40519
1.62	109.31	3.46659
1.63	109.261	3.41779
1.65	109.084	3.24039
1.67	108.999	3.15539
1.68	108.819	2.97549
1.7	108.809	2.96499
1.72	109.041	3.19719
1.73	109.293	3.44959
1.75	109.442	3.59869
1.77	109.391	3.54689
1.78	109.196	3.35259
1.8	108.952	3.10869
1.82	109.05	3.20649
1.83	109.045	3.20129
1.85	109.028	3.18449
1.87	109.043	3.19919
1.88	109.044	3.20009
1.9	109.111	3.26689
1.92	109.369	3.52499
1.93	109.296	3.45269
1.95	109.306	3.46249
1.97	109.252	3.40839
1.98	109.174	3.32989
2	109.04	3.19669
2.02	109.188	3.34399
2.03	109.254	3.40999
2.05	109.325	3.48089
2.07	109.412	3.56859
2.08	109.266	3.42199
2.1	109.413	3.56979
2.12	109.617	3.77369
2.13	109.722	3.87799
2.15	109.664	3.82039
2.17	109.507	3.66389
2.18	109.287	3.44349
2.2	109.272	3.42869
2.22	109.327	3.48299
2.23	109.374	3.53069
2.25	109.653	3.80939
2.27	109.77	3.92639
2.28	109.779	3.93499
2.3	109.752	3.90869
2.32	109.639	3.79589
2.33	109.529	3.68519
2.35	109.496	3.65229
2.37	109.417	3.57299
2.38	109.367	3.52369
2.4	109.629	3.78549
2.42	109.617	3.77299
2.43	109.708	3.86439
2.45	109.76	3.91669
2.47	109.743	3.89929
2.48	109.801	3.95699
2.5	109.955	4.11139
2.52	110.04	4.19649
2.53	110.181	4.33739
2.55	110.487	4.64389
2.57	110.466	4.62289
2.58	110.412	4.56839
2.6	110.16	4.31689
2.62	109.9	4.05669
2.63	109.883	4.03939
2.65	109.996	4.15279
2.67	110.073	4.22899
2.68	110.068	4.22469
2.7	110.042	4.19849
2.72	110.087	4.24329
2.73	110.361	4.51709
2.75	110.553	4.70949
2.77	110.659	4.81509
2.78	110.602	4.75829
2.8	110.579	4.73509
2.82	110.481	4.63689
2.83	110.478	4.63399
2.85	110.229	4.38539
2.87	110.207	4.36389
2.88	110.329	4.48589
2.9	110.63	4.78629
2.92	110.987	5.14329
2.93	111.212	5.36809
2.95	111.201	5.35739
2.97	111.302	5.45859
2.98	111.39	5.54679
3	111.55	5.70609
3.02	111.552	5.70839
3.03	111.574	5.73009
3.05	111.306	5.46229
3.07	111.454	5.61079
3.08	111.462	5.61799
3.1	111.638	5.79399
3.12	111.73	5.88589
3.13	111.713	5.86969
3.15	111.706	5.86259
3.17	111.804	5.96069
3.18	111.751	5.90719
3.2	111.705	5.86179
3.22	111.666	5.82249
3.23	111.66	5.81629
3.25	111.801	5.95769
3.27	112.267	6.42389
3.28	112.395	6.55169
3.3	112.579	6.73529
3.32	112.482	6.63809
3.33	112.46	6.61679
3.35	112.592	6.74819
3.37	112.921	7.07769
3.38	113.012	7.16809
3.4	113.052	7.20799
3.42	112.894	7.05009
3.43	112.833	6.98929
3.45	112.956	7.11259
3.47	113.099	7.25489
3.48	113.112	7.26809
3.5	113.248	7.40459
3.52	113.247	7.40299
3.53	113.381	7.53779
3.55	113.545	7.70179
3.57	113.55	7.70639
3.58	113.597	7.75299
3.6	113.7	7.85649
3.62	113.795	7.95139
3.63	113.981	8.13739
3.65	114.006	8.16219
3.67	113.922	8.07799
3.68	113.892	8.04879
3.7	114.171	8.32729
3.72	114.304	8.46019
3.73	114.774	8.92999
3.75	114.934	9.09049
3.77	115.084	9.24039
3.78	115.269	9.42589
3.8	115.331	9.48729
3.82	115.236	9.39229
3.83	115.065	9.22119
3.85	115.07	9.22629
3.87	115.169	9.32509
3.88	115.537	9.69309
3.9	115.775	9.93179
3.92	115.95	10.1066
3.93	116.208	10.3642
3.95	116.241	10.3976
3.97	116.392	10.5484
3.98	116.42	10.5768
4	116.48	10.636
4.02	116.526	10.6824
4.03	116.594	10.7501
4.05	116.507	10.6632
4.07	116.5	10.6562
4.08	116.584	10.74
4.1	116.723	10.8793
4.12	116.937	11.0937
4.13	117.194	11.3505
4.15	117.292	11.4486
4.17	117.438	11.5939
4.18	117.318	11.474
4.2	117.304	11.4605
4.22	117.339	11.495
4.23	117.427	11.5831
4.25	117.492	11.6486
4.27	117.587	11.7431
4.28	117.731	11.887
4.3	117.837	11.9933
4.32	118.209	12.3653
4.33	118.139	12.2959
4.35	118.439	12.5952
4.37	118.495	12.6518
4.38	118.755	12.9115
4.4	118.783	12.9392
4.42	118.917	13.0736
4.43	118.745	12.901
4.45	118.864	13.02
4.47	118.907	13.0639
4.48	118.997	13.1531
4.5	119.214	13.3703
4.52	119.453	13.6089
4.53	119.621	13.7769
4.55	119.901	14.0579
4.57	120.043	14.1989
4.58	120.185	14.3414
4.6	120.342	14.4986
4.62	120.235	14.3914
4.63	120.244	14.4003
4.65	120.32	14.476
4.67	120.547	14.7038
4.68	120.826	14.982
4.7	121.128	15.2842
4.72	120.989	15.1453
4.73	120.983	15.1391
4.75	121.068	15.2248
4.77	121.174	15.3306
4.78	121.502	15.6582
4.8	121.621	15.777
4.82	121.785	15.9416
4.83	122.008	16.1647
4.85	122.355	16.5113
4.87	122.438	16.5947
4.88	122.429	16.585
4.9	122.189	16.3449
4.92	122.006	16.162
4.93	122.158	16.3147
4.95	122.203	16.359
4.97	122.473	16.6294
4.98	122.711	16.8674
5	122.942	17.0981
5.02	123.151	17.3075
5.03	123.263	17.4191
5.05	123.355	17.5111
5.07	123.402	17.5584
5.08	123.672	17.8282
5.1	123.762	17.918
5.12	123.898	18.0541
5.13	123.861	18.0173
5.15	123.842	17.9981
5.17	124.041	18.1974
5.18	124.334	18.4904
5.2	124.591	18.7471
5.22	124.684	18.8405
5.23	124.577	18.7336
5.25	124.305	18.461
5.27	124.371	18.5276
5.28	124.323	18.4799
5.3	124.363	18.5191
5.32	124.223	18.3793
5.33	124.133	18.2899
5.35	124.252	18.4086
5.37	124.554	18.7104
5.38	124.804	18.9603
5.4	124.891	19.0479
5.42	124.93	19.0864
5.43	124.912	19.0679
5.45	125.029	19.1851
5.47	125.115	19.271
5.48	125.082	19.2387
5.5	125.162	19.3187
5.52	125.132	19.2885
5.53	125.279	19.4359
5.55	125.473	19.6293
5.57	125.587	19.7431
5.58	125.874	20.0299
5.6	126.071	20.2277
5.62	126.22	20.3768
5.63	126.146	20.3024
5.65	126.18	20.3366
5.67	125.933	20.0893
5.68	125.905	20.0615
5.7	125.766	19.9229
5.72	125.559	19.7154
5.73	125.426	19.5828
5.75	125.486	19.6427
5.77	125.651	19.8074
5.78	125.993	20.1495
5.8	126.234	20.3904
5.82	126.461	20.617
5.83	126.446	20.6027
5.85	126.353	20.5095
5.87	126.132	20.2879
5.88	125.996	20.1528
5.9	125.969	20.1251
5.92	126.118	20.2739
5.93	126.258	20.4147
5.95	126.23	20.3868
5.97	126.229	20.3853
5.98	126.177	20.3337
6	126.152	20.3086
6.02	126.203	20.3589
6.03	126.346	20.5026
6.05	126.375	20.5316
6.07	126.544	20.7008
6.08	126.592	20.7481
6.1	126.573	20.7292
6.12	126.398	20.5547
6.13	126.238	20.3941
6.15	126.025	20.1814
6.17	126.049	20.2052
6.18	126.148	20.3045
6.2	126.276	20.432
6.22	126.427	20.5837
6.23	126.297	20.4538
6.25	126.249	20.4059
6.27	126.097	20.2532
6.28	125.944	20.1002
6.3	125.884	20.0403
6.32	125.966	20.1226
6.33	125.885	20.0419
6.35	125.827	19.9838
6.37	125.728	19.8844
6.38	125.705	19.861
6.4	126.056	20.212
6.42	126.196	20.3526
6.43	126.104	20.2606
6.45	125.868	20.0248
6.47	125.696	19.8528
6.48	125.648	19.8048
6.5	125.911	20.0673
6.52	125.982	20.1385
6.53	125.908	20.0641
6.55	125.799	19.955
6.57	125.767	19.9237
6.58	125.855	20.0114
6.6	126.131	20.2874
6.62	126.119	20.2752
6.63	125.927	20.0836
6.65	125.593	19.7497
6.67	125.361	19.5174
6.68	125.517	19.673
6.7	125.77	19.9266
6.72	125.845	20.0015
6.73	125.77	19.9262
6.75	125.621	19.7774
6.77	125.577	19.7338
6.78	125.677	19.8339
6.8	125.846	20.0022
6.82	125.8	19.9563
6.83	125.808	19.9646
6.85	125.737	19.8938
6.87	125.699	19.8557
6.88	125.604	19.7608
6.9	125.423	19.5792
6.92	125.294	19.4502
6.93	125.159	19.3153
6.95	125.14	19.296
6.97	125.161	19.3173
6.98	125.34	19.4959
7	125.457	19.6139
7.02	125.724	19.8807
7.03	126.015	20.1714
7.05	125.995	20.1511
7.07	125.922	20.0783
7.08	125.753	19.9095
7.1	125.577	19.733
7.12	125.542	19.6985
7.13	125.619	19.7756
7.15	125.534	19.6901
7.17	125.518	19.6747
7.18	125.688	19.8439
7.2	125.776	19.9324
7.22	126.011	20.1674
7.23	126.071	20.2277
7.25	126.194	20.3508
7.27	126.266	20.4227
7.28	126.254	20.4105
7.3	126.145	20.3011
7.32	126.037	20.1938
7.33	125.766	19.9225
7.35	125.672	19.8287
7.37	125.662	19.8186
7.38	125.777	19.9337
7.4	126.003	20.1596
7.42	126.292	20.4484
7.43	126.565	20.7212
7.45	126.99	21.1463
7.47	127.39	21.5468
7.48	127.563	21.7192
7.5	127.59	21.746
7.52	127.303	21.4596
7.53	127.151	21.3072
7.55	127.17	21.3262
7.57	127.213	21.3695
7.58	127.143	21.2998
7.6	127.165	21.3215
7.62	127.103	21.2589
7.63	127.409	21.5652
7.65	127.754	21.9104
7.67	128.049	22.2052
7.68	128.21	22.3666
7.7	128.351	22.5074
7.72	128.414	22.5704
7.73	128.709	22.8658
7.75	128.875	23.0312
7.77	129.064	23.2199
7.78	129.137	23.2939
7.8	129.149	23.3053
7.82	129.06	23.2159
7.83	129.157	23.3137
7.85	129.14	23.2966
7.87	129.205	23.3612
7.88	129.395	23.5514
7.9	129.565	23.7214
7.92	129.976	24.132
7.93	130.311	24.467
7.95	130.542	24.6983
7.97	130.669	24.8254
7.98	130.907	25.0637
8	130.928	25.0839
8.02	131.181	25.3376
8.03	131.377	25.5331
8.05	131.445	25.6015
8.07	131.686	25.8426
8.08	131.878	26.0341
8.1	132.066	26.2223
8.12	132.201	26.3569
8.13	132.264	26.4209
8.15	132.125	26.2817
8.17	132.21	26.3668
8.18	132.403	26.5598
8.2	132.908	27.0642
8.22	133.274	27.4299
8.23	133.384	27.5407
8.25	133.346	27.5029
8.27	133.378	27.5346
8.28	133.252	27.4084
8.3	133.267	27.4232
8.32	133.257	27.4139
8.33	133.244	27.4005
8.35	133.426	27.5825
8.37	133.738	27.8949
8.38	133.722	27.8782
8.4	133.79	27.9463
8.42	133.756	27.9123
8.43	133.731	27.8872
8.45	133.96	28.1165
8.47	134.121	28.2779
8.48	134.222	28.3788
8.5	134.101	28.257
8.52	134.109	28.2658
8.53	133.959	28.1156
8.55	134.298	28.4539
8.57	134.356	28.5128
8.58	134.537	28.6938
8.6	134.597	28.7537
8.62	134.616	28.7722
8.63	134.648	28.8048
8.65	134.765	28.9215
8.67	134.87	29.0265
8.68	134.957	29.1133
8.7	135.188	29.3447
8.72	135.068	29.224
8.73	135.04	29.1968
8.75	134.768	28.9239
8.77	134.604	28.76
8.78	134.515	28.6717
8.8	134.744	28.9008
8.82	134.99	29.1467
8.83	135.366	29.5222
8.85	135.567	29.7234
8.87	135.779	29.9349
8.88	135.805	29.9611
8.9	135.782	29.9383
8.92	135.627	29.7839
8.93	135.581	29.7372
8.95	135.596	29.7522
8.97	135.886	30.0425
8.98	136.243	30.3996
9	136.375	30.5316
9.02	136.662	30.8186
9.03	136.846	31.0021
9.05	137.189	31.3456
9.07	137.412	31.5683
9.08	137.598	31.7548
9.1	137.535	31.6916
9.12	137.595	31.7512
9.13	137.816	31.9727
9.15	137.975	32.1315
9.17	138.261	32.4171
9.18	138.352	32.5085
9.2	138.576	32.7323
9.22	138.751	32.9078
9.23	139.04	33.1963
9.25	139.241	33.3977
9.27	139.672	33.828
9.28	139.963	34.1195
9.3	140.517	34.6733
9.32	140.945	35.1017
9.33	141.255	35.4113
9.35	141.368	35.5243
9.37	141.602	35.7588
9.38	142.65	36.8067
9.4	144.652	38.8088
9.42	146.891	41.0475
9.43	148.431	42.5873
9.45	149.35	43.5059
9.47	149.343	43.4992
9.48	149.545	43.7015
9.5	149.831	43.987
9.52	150.06	44.2164
9.53	150.012	44.168
9.55	150.526	44.6826
9.57	150.908	45.0648
9.58	152.156	46.3124
9.6	154.046	48.2025
9.62	156.136	50.2925
9.63	157.925	52.0813
9.65	159.528	53.6847
9.67	160.94	55.0959
9.68	162.497	56.653
9.7	164.338	58.4942
9.72	166.128	60.2847
9.73	168.128	62.2844
9.75	170.466	64.6223
9.77	172.757	66.9138
9.78	174.991	69.1476
9.8	176.707	70.8631
9.82	177.827	71.9832
9.83	178.694	72.8499
9.85	180.867	75.0231
9.87	183.944	78.1001
9.88	188.327	82.4839
9.9	192.524	86.6805
9.92	196.339	90.4951
9.93	199.067	93.2235
9.95	201.741	95.8972
9.97	203.99	98.1465
9.98	206.101	100.258
10	208.133	102.29
10.02	210.331	104.487
10.03	212.428	106.584
10.05	214.601	108.757
10.07	216.887	111.043
10.08	219.225	113.382
10.1	221.333	115.49
10.12	223.456	117.613
10.13	225.44	119.597
10.15	227.557	121.713
10.17	230.053	124.21
10.18	232.561	126.718
10.2	235.61	129.767
10.22	239.479	133.636
10.23	243.872	138.028
10.25	249.042	143.198
10.27	253.951	148.108
10.28	258.13	152.287
10.3	261.009	155.166
10.32	263.218	157.374
10.33	264.349	158.505
10.35	265.475	159.631
10.37	266.542	160.698
10.38	267.641	161.797
10.4	268.937	163.093
10.42	270.123	164.28
10.43	271.337	165.494
10.45	272.384	166.541
10.47	273.534	167.69
10.48	274.463	168.619
10.5	275.6	169.757
10.52	276.565	170.722
10.53	277.776	171.932
10.55	277.255	171.411
10.57	273.955	168.111
10.58	268.691	162.847
10.6	263.68	157.836
10.62	260.469	154.625
10.63	259.947	154.104
10.65	260.766	154.922
10.67	261.205	155.361
10.68	261.975	156.132
10.7	262.695	156.851
10.72	263.273	157.429
10.73	263.392	157.549
10.75	263.5	157.656
10.77	263.063	157.219
10.78	262.993	157.149
10.8	262.659	156.815
10.82	262.222	156.378
10.83	261.605	155.762
10.85	260.718	154.874
10.87	259.856	154.012
10.88	258.979	153.136
10.9	258.457	152.613
10.92	257.851	152.008
10.93	257.829	151.986
10.95	257.493	151.649
10.97	257.435	151.591
10.98	257.6	151.756
11	257.572	151.728
11.02	257.397	151.554
11.03	257.064	151.22
11.05	256.637	150.794
11.07	256.42	150.576
11.08	256.774	150.931
11.1	257.189	151.345
11.12	257.889	152.045
11.13	258.466	152.622
11.15	259.36	153.516
11.17	260.241	154.397
11.18	261.112	155.268
11.2	261.774	155.93
11.22	262.785	156.941
11.23	263.711	157.867
11.25	265.079	159.235
11.27	266.391	160.547
11.28	267.575	161.732
11.3	268.872	163.028
11.32	270.686	164.842
11.33	272.401	166.557
11.35	274.033	168.189
11.37	275.496	169.653
11.38	276.608	170.764
11.4	278.173	172.329
11.42	279.677	173.833
11.43	281.637	175.794
11.45	283.516	177.672
11.47	285.531	179.687
11.48	286.961	181.117
11.5	288.6	182.756
11.52	289.604	183.76
11.53	291.05	185.206
11.55	292.388	186.544
11.57	294.072	188.228
11.58	294.993	189.15
11.6	296.487	190.644
11.62	297.175	191.331
11.63	298.997	193.154
11.65	300.324	194.481
11.67	302.337	196.494
11.68	303.734	197.89
11.7	305.749	199.905
11.72	307.423	201.58
11.73	310.221	204.377
11.75	312.014	206.17
11.77	313.816	207.973
11.79	315.006	209.162
11.8	316.598	210.755
11.82	318.2	212.356
11.84	320.573	214.729
11.85	322.426	216.582
11.87	324.073	218.23
11.89	325.679	219.836
11.9	326.909	221.065
11.92	328.429	222.585
11.94	330.049	224.205
11.95	331.777	225.933
11.97	333.38	227.536
11.99	335.083	229.24
12	336.872	231.028
12.02	338.773	232.929
12.04	340.901	235.057
12.05	342.637	236.793
12.07	343.978	238.134
12.09	345.379	239.535
12.1	346.833	240.989
12.12	348.598	242.755
12.14	350.265	244.421
12.15	352.554	246.711
12.17	354.813	248.969
12.19	357.338	251.494
12.2	359.879	254.035
12.22	361.585	255.742
12.24	362.797	256.954
12.25	364.036	258.192
12.27	366.344	260.5
12.29	368.656	262.812
12.3	371.225	265.381
12.32	373.403	267.559
12.34	375.197	269.354
12.35	377.171	271.328
12.37	378.774	272.931
12.39	380.057	274.213
12.4	381.537	275.693
12.42	383.008	277.164
12.44	384.902	279.058
12.45	386.469	280.625
12.47	387.976	282.132
12.49	389.991	284.148
12.5	392.677	286.834
12.52	394.735	288.891
12.54	396.651	290.808
12.55	398.12	292.277
12.57	399.176	293.332
12.59	400.66	294.816
12.6	402.232	296.388
12.62	403.985	298.141
12.64	406.107	300.263
12.65	408.026	302.183
12.67	408.988	303.144
12.69	409.979	304.136
12.7	410.52	304.676
12.72	411.794	305.95
12.74	413.101	307.257
12.75	414.644	308.801
12.77	415.156	309.312
12.79	415.756	309.912
12.8	415.539	309.696
12.82	415.519	309.675
12.84	415.816	309.973
12.85	415.813	309.97
12.87	415.405	309.561
12.89	414.062	308.218
12.9	412.851	307.008
12.92	410.778	304.935
12.94	410.381	304.537
12.95	409.959	304.115
12.97	411.118	305.274
12.99	411.092	305.248
13	410.116	304.272
13.02	408.609	302.766
13.04	407.952	302.108
13.05	408.271	302.427
13.07	408.543	302.699
13.09	409.254	303.41
13.1	408.841	302.997
13.12	409.578	303.734
13.14	409.93	304.086
13.15	410.543	304.699
13.17	409.875	304.032
13.19	410.219	304.375
13.2	411.151	305.307
13.22	412.417	306.573
13.24	413.854	308.01
13.25	414.707	308.863
13.27	414.442	308.599
13.29	413.671	307.828
13.3	412.496	306.653
13.32	410.473	304.629
13.34	410.507	304.663
13.35	412.719	306.875
13.37	415.592	309.749
13.39	418.044	312.201
13.4	419.602	313.758
13.42	419.393	313.55
13.44	419.077	313.233
13.45	418.596	312.752
13.47	417.306	311.463
13.49	416.539	310.695
13.5	417.55	311.707
13.52	418.998	313.154
13.54	420.536	314.692
13.55	422.106	316.262
13.57	423.427	317.583
13.59	424.185	318.342
13.6	424.283	318.439
13.62	424.575	318.731
13.64	425.11	319.267
13.65	426.247	320.403
13.67	426.691	320.847
13.69	427.371	321.528
13.7	427.142	321.299
13.72	427.295	321.451
13.74	427.807	321.963
13.75	428.927	323.084
13.77	430.309	324.465
13.79	431.276	325.432
13.8	431.735	325.891
13.82	431.662	325.819
13.84	431.608	325.764
13.85	431.598	325.755
13.87	431.552	325.708
13.89	431.405	325.562
13.9	431.982	326.139
13.92	433.314	327.47
13.94	434.127	328.283
13.95	434.744	328.9
13.97	435.318	329.475
13.99	436.517	330.674
14	437.292	331.449
14.02	437.541	331.697
14.04	437.954	332.11
14.05	439.779	333.935
14.07	441.75	335.906
14.09	443.676	337.832
14.1	444.229	338.385
14.12	443.988	338.145
14.14	443.925	338.082
14.15	444.602	338.758
14.17	444.861	339.018
14.19	445.011	339.167
14.2	445.099	339.255
14.22	445.581	339.737
14.24	446.191	340.347
14.25	447.42	341.577
14.27	448.028	342.185
14.29	448.855	343.011
14.3	449.256	343.413
14.32	449.907	344.063
14.34	450.154	344.31
14.35	450.609	344.765
14.37	450.66	344.816
14.39	451.287	345.443
14.4	451.755	345.911
14.42	451.945	346.101
14.44	451.54	345.697
14.45	451.119	345.276
14.47	451.569	345.726
14.49	454.06	348.216
14.5	456.589	350.746
14.52	458.481	352.637
14.54	458.477	352.633
14.55	457.724	351.881
14.57	456.664	350.821
14.59	456.759	350.915
14.6	456.043	350.2
14.62	456.521	350.677
14.64	456.857	351.013
14.65	457.694	351.85
14.67	458.193	352.35
14.69	459.072	353.228
14.7	459.583	353.739
14.72	460.389	354.545
14.74	460.699	354.855
14.75	460.697	354.853
14.77	460.893	355.049
14.79	462.054	356.21
14.8	462.812	356.968
14.82	464.352	358.508
14.84	465.529	359.685
14.85	467.615	361.771
14.87	469.259	363.415
14.89	470.213	364.369
14.9	470.052	364.208
14.92	470.185	364.341
14.94	470.746	364.902
14.95	472.02	366.176
14.97	473.983	368.139
14.99	475.6	369.756
15	477.219	371.376
15.02	478.092	372.248
15.04	478.593	372.75
15.05	479.148	373.304
15.07	480.442	374.599
15.09	481.365	375.521
15.1	482.374	376.53
15.12	481.917	376.074
15.14	482.517	376.673
15.15	483.368	377.524
15.17	484.827	378.984
15.19	485.824	379.98
15.2	486.765	380.921
15.22	486.762	380.918
15.24	486.721	380.878
15.25	487.01	381.166
15.27	487.678	381.834
15.29	489.296	383.453
15.3	490.571	384.728
15.32	490.637	384.793
15.34	489.834	383.99
15.35	489.879	384.035
15.37	491.492	385.648
15.39	494.098	388.254
15.4	496.875	391.031
15.42	499.098	393.254
15.44	500.714	394.87
15.45	501.54	395.696
15.47	502.156	396.312
15.49	501.24	395.396
15.5	500.957	395.113
15.52	500.478	394.635
15.54	501.048	395.205
15.55	500.554	394.711
15.57	501.445	395.601
15.59	502.396	396.552
15.6	504.235	398.391
15.62	506.041	400.197
15.64	506.869	401.025
15.65	506.301	400.458
15.67	505.243	399.399
15.69	505.836	399.992
15.7	507.284	401.44
15.72	510.34	404.496
15.74	513.309	407.465
15.75	514.71	408.866
15.77	515.094	409.25
15.79	515.276	409.432
15.8	515.84	409.996
15.82	516.562	410.719
15.84	517.128	411.284
15.85	517.507	411.664
15.87	517.746	411.902
15.89	517.051	411.207
15.9	516.458	410.614
15.92	516.871	411.027
15.94	520.138	414.294
15.95	523.837	417.993
15.97	528.599	422.755
15.99	530.588	424.744
16	532.782	426.938
16.02	533.024	427.18
16.04	533.109	427.265
16.05	531.878	426.034
16.07	531.44	425.596
16.09	532.387	426.543
16.1	532.779	426.936
16.12	533.537	427.693
16.14	533.593	427.75
16.15	534.367	428.523
16.17	534.751	428.908
16.19	535.585	429.741
16.2	534.468	428.624
16.22	534.701	428.857
16.24	535.209	429.365
16.25	535.774	429.931
16.27	535.71	429.866
16.29	535.326	429.482
16.3	534.666	428.823
16.32	535.489	429.646
16.34	536.332	430.488
16.35	536.488	430.644
16.37	536.305	430.461
16.39	535.592	429.748
16.4	535.768	429.925
16.42	536.494	430.651
16.44	537.771	431.927
16.45	538.301	432.457
16.47	539.318	433.475
16.49	539.294	433.45
16.5	539.527	433.684
16.52	540.097	434.253
16.54	540.451	434.607
16.55	541.491	435.647
16.57	541.82	435.976
16.59	542.639	436.796
16.6	542.612	436.769
16.62	543.157	437.313
16.64	543.37	437.526
16.65	544.265	438.421
16.67	545.788	439.945
16.69	546.629	440.785
16.7	547.116	441.273
16.72	546.33	440.486
16.74	546.693	440.849
16.75	547.21	441.366
16.77	549.532	443.688
16.79	550.335	444.492
16.8	551.908	446.064
16.82	552.017	446.173
16.84	552.778	446.934
16.85	552.997	447.153
16.87	553.57	447.726
16.89	553.561	447.718
16.9	553.254	447.411
16.92	553.593	447.749
16.94	553.928	448.084
16.95	554.607	448.764
16.97	554.797	448.953
16.99	555.453	449.609
17	556.439	450.596
17.02	556.993	451.15
17.04	557.326	451.483
17.05	556.102	450.259
17.07	554.953	449.11
17.09	555.039	449.195
17.1	556.581	450.738
17.12	559.02	453.176
17.14	561.39	455.546
17.15	562.677	456.834
17.17	562.361	456.517
17.19	560.851	455.007
17.2	558.873	453.029
17.22	558.765	452.922
17.24	560.179	454.335
17.25	561.384	455.54
17.27	561.807	455.963
17.29	560.53	454.686
17.3	560.405	454.561
17.32	562.807	456.963
17.34	567.013	461.169
17.35	570.108	464.264
17.37	571.133	465.29
17.39	570.453	464.609
17.4	568.591	462.747
17.42	567.389	461.546
17.44	566.717	460.873
17.45	567.141	461.298
17.47	568.264	462.42
17.49	569.358	463.514
17.5	568.922	463.078
17.52	568.092	462.249
17.54	567.727	461.884
17.55	568.284	462.44
17.57	569.12	463.276
17.59	570.123	464.279
17.6	569.841	463.998
17.62	570.332	464.488
17.64	569.865	464.021
17.65	569.741	463.898
17.67	569.895	464.052
17.69	571.495	465.651
17.7	575.293	469.449
17.72	579.101	473.258
17.74	580.979	475.136
17.75	580.345	474.501
17.77	579.125	473.281
17.79	577.764	471.92
17.8	577.622	471.778
17.82	576.483	470.639
17.84	577.842	471.999
17.85	579.106	473.262
17.87	582.287	476.443
17.89	581.901	476.057
17.9	581.691	475.847
17.92	578.914	473.071
17.94	579.727	473.883
17.95	579.867	474.023
17.97	582.281	476.437
17.99	582.783	476.939
18	582.588	476.744
18.02	582.997	477.153
18.04	583.757	477.913
18.05	585.888	480.044
18.07	587.177	481.334
18.09	587.684	481.84
18.1	586.6	480.756
18.12	586.242	480.398
18.14	585.665	479.822
18.15	585.898	480.054
18.17	587.209	481.365
18.19	589.014	483.17
18.2	590.639	484.796
18.22	593.008	487.165
18.24	594.402	488.558
18.25	596.533	490.69
18.27	597.804	491.96
18.29	599.354	493.51
18.3	598.874	493.03
18.32	599.548	493.705
18.34	599.091	493.248
18.35	598.437	492.593
18.37	597.307	491.463
18.39	595.902	490.059
18.4	593.89	488.047
18.42	593.305	487.462
18.44	595.583	489.739
18.45	600.465	494.621
18.47	604.237	498.394
18.49	603.593	497.75
18.5	601.836	495.992
18.52	600.534	494.691
18.54	601.18	495.336
18.55	604.487	498.644
18.57	605.316	499.472
18.59	604.826	498.982
18.6	605.267	499.423
18.62	606.631	500.788
18.64	605.212	499.369
18.65	605.143	499.299
18.67	605.447	499.604
18.69	607.081	501.237
18.7	609.347	503.503
18.72	610.767	504.923
18.74	611.808	505.964
18.75	613.236	507.392
18.77	614.663	508.819
18.79	615.384	509.541
18.8	616.134	510.29
18.82	615.329	509.485
18.84	614.809	508.965
18.85	614.172	508.328
18.87	613.79	507.947
18.89	616.927	511.083
18.9	619.879	514.035
18.92	621.385	515.541
18.94	620.171	514.327
18.95	618.913	513.069
18.97	618.337	512.494
18.99	618.292	512.449
19	619.446	513.602
19.02	620.396	514.552
19.04	622.261	516.417
19.05	621.25	515.406
19.07	622.923	517.079
19.09	623.619	517.775
19.1	625.427	519.584
19.12	626.654	520.811
19.14	627.645	521.801
19.15	626.586	520.742
19.17	625.945	520.102
19.19	625.463	519.62
19.2	626.485	520.641
19.22	629.883	524.039
19.24	633.734	527.89
19.25	636.453	530.61
19.27	636.417	530.573
19.29	635.32	529.477
19.3	634.453	528.609
19.32	635.969	530.126
19.34	637.685	531.841
19.35	641.074	535.23
19.37	642.875	537.032
19.39	644.258	538.415
19.4	644.817	538.973
19.42	645.436	539.592
19.44	647.184	541.34
19.45	648.309	542.466
19.47	649.713	543.869
19.49	649.184	543.34
19.5	650.492	544.648
19.52	650.054	544.21
19.54	652.781	546.937
19.55	654.409	548.565
19.57	655.513	549.67
19.59	655.215	549.371
19.6	655.028	549.184
19.62	653.975	548.131
19.64	653.31	547.466
19.65	653.268	547.424
19.67	654.424	548.581
19.69	657.235	551.391
19.7	660.215	554.371
19.72	661.868	556.024
19.74	662.747	556.903
19.75	663.545	557.701
19.77	663.917	558.073
19.79	664.636	558.793
19.8	664.447	558.603
19.82	667.175	561.332
19.84	668.88	563.036
19.85	671.617	565.774
19.87	672.297	566.454
19.89	673.147	567.303
19.9	672.403	566.56
19.92	675.359	569.515
19.94	677.877	572.033
19.95	680.204	574.36
19.97	684.518	578.674
19.99	684.882	579.039
20	683.301	577.458
20.02	679.105	573.261
20.04	677.965	572.121
20.05	676.469	570.626
20.07	681.732	575.888
20.09	687.262	581.419
20.1	692.611	586.768
20.12	696.293	590.45
20.14	697.231	591.388
20.15	694.849	589.005
20.17	693.805	587.962
20.19	694.332	588.489
20.2	694.517	588.674
20.22	692.5	586.657
20.24	691.333	585.49
20.25	689.67	583.827
20.27	690.613	584.769
20.29	693.948	588.104
20.3	698.774	592.93
20.32	702.097	596.253
20.34	706.912	601.068
20.35	708.347	602.504
20.37	709.487	603.643
20.39	711.197	605.353
20.4	715.707	609.863
20.42	717.489	611.645
20.44	719.237	613.393
20.45	717.203	611.36
20.47	716.278	610.434
20.49	717.759	611.915
20.5	719.648	613.805
20.52	721.497	615.653
20.54	722.89	617.046
20.55	723.987	618.144
20.57	725.58	619.736
20.59	728.364	622.521
20.6	728.753	622.909
20.62	726.774	620.931
20.64	723.697	617.854
20.65	720.143	614.299
20.67	720.298	614.454
20.69	722.751	616.908
20.7	726.186	620.343
20.72	729.784	623.94
20.74	730.584	624.74
20.75	730.65	624.806
20.77	730.651	624.807
20.79	731.855	626.012
20.8	732.348	626.504
20.82	736.133	630.289
20.84	737.705	631.861
20.85	738.17	632.326
20.87	738.122	632.279
20.89	736.503	630.659
20.9	735.751	629.907
20.92	737.691	631.848
20.94	738.601	632.758
20.95	750.032	644.188
20.97	776.024	670.18
20.99	809.159	703.315
21	840.917	735.073
21.02	862.263	756.419
21.04	869.542	763.698
21.05	869.17	763.327
21.07	872.381	766.537
21.09	871.869	766.025
21.1	873.165	767.321
21.12	873.865	768.022
21.14	875.436	769.592
21.15	874.585	768.741
21.17	875.526	769.682
21.19	874.596	768.752
21.2	875.221	769.378
21.22	877.275	771.431
21.24	879.578	773.735
21.25	880.335	774.491
21.27	880.648	774.804
21.29	879.923	774.079
21.3	880.702	774.859
21.32	881.529	775.685
21.34	881.955	776.112
21.35	881.915	776.072
21.37	885.14	779.297
21.39	887.858	782.014
21.4	891.031	785.188
21.42	891.137	785.293
21.44	891.112	785.268
21.45	891.658	785.814
21.47	894.467	788.624
21.49	896.543	790.699
21.5	898.096	792.252
21.52	899.052	793.209
21.54	900.18	794.337
21.55	900.799	794.955
21.57	899.901	794.057
21.59	899.37	793.526
21.6	900.629	794.785
21.62	902.925	797.081
21.64	905.572	799.729
21.65	906.821	800.978
21.67	906.491	800.647
21.69	904.389	798.545
21.7	904.535	798.692
21.72	904.168	798.325
21.74	905.581	799.738
21.75	905.507	799.663
21.77	905.131	799.287
21.79	904.825	798.982
21.8	905.574	799.731
21.82	909.451	803.607
21.84	912.242	806.399
21.85	913.625	807.782
21.87	912.763	806.919
21.89	913.089	807.245
21.9	912.653	806.81
21.92	913.614	807.77
21.94	915.246	809.402
21.95	915.177	809.333
21.97	916.278	810.435
21.99	916.876	811.032
22	917.696	811.852
22.02	919.187	813.343
22.04	921.734	815.89
22.05	921.603	815.759
22.07	921.898	816.054
22.09	922.162	816.319
22.1	923.204	817.36
22.12	923.176	817.332
22.14	922.019	816.175
22.15	918.476	812.632
22.17	919.171	813.327
22.19	921.718	815.874
22.2	924.999	819.155
22.22	926.07	820.226
22.24	927.273	821.43
22.25	927.489	821.645
22.27	931.096	825.252
22.29	933.878	828.034
22.3	935.656	829.812
22.32	935.367	829.523
22.34	935.916	830.073
22.35	935.884	830.04
22.37	937.035	831.191
22.39	937.671	831.827
22.4	938.905	833.062
22.42	940.692	834.849
22.44	941.423	835.58
22.45	941.58	835.736
22.47	940.379	834.536
22.49	940.936	835.092
22.5	943.17	837.326
22.52	947.888	842.044
22.54	946.852	841.009
22.55	947.544	841.701
22.57	947.176	841.332
22.59	950.139	844.296
22.6	951.359	845.515
22.62	953.219	847.375
22.64	951.357	845.514
22.65	951.352	845.508
22.67	953.282	847.438
22.69	954.403	848.559
22.7	955.216	849.373
22.72	954.151	848.308
22.74	953.803	847.959
22.75	954.697	848.854
22.77	955.935	850.091
22.79	956.66	850.817
22.8	956.952	851.108
22.82	957.425	851.581
22.84	957.9	852.056
22.85	959.266	853.422
22.87	960.018	854.174
22.89	959.488	853.645
22.9	960.134	854.29
22.92	961.145	855.301
22.94	962.013	856.169
22.95	963.365	857.522
22.97	964.492	858.648
22.99	962.667	856.823
23	962.489	856.645
23.02	963.31	857.466
23.04	965.283	859.44
23.05	965.555	859.711
23.07	965.433	859.589
23.09	964.079	858.235
23.1	965.554	859.71
23.12	969.002	863.159
23.14	971.824	865.98
23.15	973.094	867.25
23.17	971.821	865.977
23.19	970.937	865.093
23.2	969.813	863.97
23.22	970.231	864.387
23.24	970.656	864.812
23.25	972.62	866.777
23.27	972.072	866.228
23.29	972.566	866.723
23.3	972.148	866.305
23.32	974.693	868.849
23.34	975.965	870.121
23.35	979.315	873.471
23.37	982.871	877.027
23.39	986.553	880.71
23.4	987.292	881.448
23.42	986.237	880.393
23.44	984.163	878.32
23.45	984.57	878.727
23.47	985.994	880.15
23.49	987.975	882.131
23.5	987.371	881.527
23.52	985.262	879.418
23.54	985.373	879.529
23.55	985.538	879.694
23.57	987.294	881.451
23.59	987.743	881.899
23.6	991.199	885.356
23.62	991.712	885.869
23.64	993.484	887.64
23.65	993.124	887.281
23.67	994.058	888.215
23.69	992.463	886.619
23.7	991.876	886.033
23.72	991	885.157
23.74	992.674	886.83
23.75	993.8	887.957
23.77	996.052	890.209
23.79	994.72	888.876
23.8	993.305	887.462
23.82	993.367	887.523
23.84	996.111	890.268
23.85	999.66	893.817
23.87	1001.91	896.07
23.89	1003.16	897.32
23.9	1002.25	896.406
23.92	1001.75	895.91
23.94	1000.86	895.016
23.95	1000.4	894.555
23.97	1000.38	894.538
23.99	1001.63	895.783
24	1004.24	898.391
24.02	1005.21	899.361
24.04	1005.34	899.496
24.05	1003.11	897.261
24.07	1004.08	898.237
24.09	1004.7	898.856
24.1	1005.47	899.63
24.12	1006.16	900.317
24.14	1008.14	902.293
24.15	1010.19	904.346
24.17	1013.46	907.619
24.19	1013.72	907.876
24.2	1012.55	906.702
24.22	1012.24	906.398
24.24	1011.51	905.662
24.25	1012.06	906.219
24.27	1013.94	908.094
24.29	1017.15	911.302
24.3	1017.79	911.951
24.32	1019.82	913.979
24.34	1018.11	912.27
24.35	1018.42	912.577
24.37	1017.89	912.049
24.39	1018.44	912.596
24.4	1017.04	911.2
24.42	1016.89	911.045
24.44	1016.41	910.564
24.45	1018.83	912.987
24.47	1020.74	914.896
24.49	1023.67	917.831
24.5	1024.59	918.743
24.52	1025.57	919.724
24.54	1024.71	918.869
24.55	1025.37	919.525
24.57	1026.47	920.622
24.59	1025.57	919.728
24.6	1027.72	921.879
24.62	1027.12	921.272
24.64	1029.27	923.426
24.65	1028.9	923.053
24.67	1032.49	926.642
24.69	1030.67	924.831
24.7	1031.95	926.11
24.72	1029.96	924.118
24.74	1030.01	924.17
24.75	1032.73	926.891
24.77	1035.74	929.901
24.79	1037.97	932.126
24.8	1037.9	932.057
24.82	1039.28	933.434
24.84	1038	932.16
24.85	1039.37	933.522
24.87	1037.22	931.375
24.89	1034.58	928.731
24.9	1031.05	925.203
24.92	1030.38	924.537
24.94	1030.6	924.759
24.95	1034.35	928.507
24.97	1037.63	931.79
24.99	1040.29	934.449
25	1039.07	933.222
25.02	1039.04	933.191
25.04	1038.26	932.416
25.05	1041.09	935.249
25.07	1042.32	936.48
25.09	1043.76	937.916
25.1	1043.68	937.836
25.12	1044.81	938.967
25.14	1046.27	940.428
25.15	1047.44	941.601
25.17	1047.21	941.37
25.19	1046.68	940.835
25.2	1047.02	941.178
25.22	1046.68	940.833
25.24	1047.39	941.549
25.25	1048.35	942.509
25.27	1049.18	943.335
25.29	1050.12	944.272
25.3	1051.31	945.466
25.32	1050.13	944.284
25.34	1051.23	945.391
25.35	1052.59	946.747
25.37	1054.07	948.229
25.39	1053.59	947.742
25.4	1054.06	948.215
25.42	1052.25	946.405
25.44	1052.8	946.96
25.45	1053.44	947.593
25.47	1057.29	951.449
25.49	1060.12	954.272
25.5	1064.36	958.516
25.52	1065.73	959.886
25.54	1064.71	958.864
25.55	1061.54	955.698
25.57	1059.03	953.185
25.59	1058.71	952.87
25.6	1061.2	955.36
25.62	1064.6	958.76
25.64	1066.61	960.767
25.65	1066.49	960.649
25.67	1064.51	958.669
25.69	1062.41	956.571
25.7	1060.87	955.025
25.72	1061.39	955.543
25.74	1061.43	955.584
25.75	1063.86	958.017
25.77	1064.87	959.028
25.79	1066.52	960.674
25.8	1067.03	961.189
25.82	1068.3	962.454
25.84	1067.67	961.823
25.85	1068.26	962.42
25.87	1070.49	964.642
25.89	1073.69	967.843
25.9	1074.79	968.947
25.92	1074.46	968.619
25.94	1072.41	966.571
25.95	1073.02	967.178
25.97	1075.8	969.958
25.99	1079.67	973.831
26	1079.58	973.737
26.02	1077.16	971.315
26.04	1075.08	969.24
26.05	1074.46	968.612
26.07	1075.02	969.178
26.09	1075.97	970.13
26.1	1074.3	968.452
26.12	1072.44	966.593
26.14	1073.08	967.24
26.15	1076.25	970.406
26.17	1080.11	974.267
26.19	1081.9	976.054
26.2	1081.01	975.169
26.22	1079.47	973.625
26.24	1079.15	973.311
26.25	1080.82	974.98
26.27	1083.74	977.896
26.29	1085.87	980.023
26.3	1086.44	980.6
26.32	1086.07	980.223
26.34	1085.69	979.844
26.35	1087.15	981.306
26.37	1087.09	981.248
26.39	1086.21	980.368
26.4	1085.33	979.487
26.42	1084.76	978.917
26.44	1086.63	980.789
26.45	1088.33	982.483
26.47	1087.98	982.135
26.49	1086.36	980.519
26.5	1088.23	982.383
26.52	1087.5	981.655
26.54	1089.85	984.004
26.55	1089.93	984.083
26.57	1091.53	985.689
26.59	1090.74	984.895
26.6	1088.14	982.301
26.62	1085.82	979.974
26.64	1084.57	978.729
26.65	1087.44	981.6
26.67	1090.16	984.32
26.69	1095.7	989.856
26.7	1098.39	992.542
26.72	1101.44	995.601
26.74	1098.49	992.645
26.75	1094.67	988.824
26.77	1091.14	985.295
26.79	1090.78	984.937
26.8	1091.37	985.523
26.82	1090.19	984.349
26.84	1089.72	983.872
26.85	1091.24	985.394
26.87	1095.06	989.214
26.89	1097.6	991.754
26.9	1099.49	993.65
26.92	1099.24	993.395
26.94	1099.9	994.058
26.95	1101.98	996.136
26.97	1101.3	995.452
26.99	1101.53	995.681
27	1099.82	993.975
27.02	1100.82	994.975
27.04	1099.12	993.273
27.05	1101.65	995.803
27.07	1100.59	994.746
27.09	1102.41	996.57
27.1	1101.15	995.309
27.12	1102.36	996.518
27.14	1101.83	995.983
27.15	1103.64	997.792
27.17	1104.23	998.388
27.19	1106.42	1000.58
27.2	1106.5	1000.66
27.22	1104.79	998.945
27.24	1101.92	996.072
27.25	1099.4	993.557
27.27	1099.08	993.237
27.29	1101.46	995.619
27.3	1105.13	999.287
27.32	1105.34	999.498
27.34	1105.53	999.687
27.35	1104.29	998.445
27.37	1105.32	999.471
27.39	1106.47	1000.62
27.4	1110.38	1004.54
27.42	1111.47	1005.63
27.44	1109.34	1003.5
27.45	1107.41	1001.57
27.47	1105.52	999.678
27.49	1107.32	1001.48
27.5	1107.97	1002.13
27.52	1111.12	1005.28
27.54	1110.26	1004.42
27.55	1112.38	1006.53
27.57	1111.3	1005.46
27.59	1111.29	1005.45
27.6	1110.38	1004.54
27.62	1109.21	1003.37
27.64	1110.81	1004.97
27.65	1112.44	1006.6
27.67	1113.23	1007.38
27.69	1112.32	1006.47
27.7	1112.33	1006.49
27.72	1112.36	1006.52
27.74	1113.32	1007.48
27.75	1116.31	1010.47
27.77	1113.34	1007.49
27.79	1114.11	1008.26
27.8	1113.92	1008.08
27.82	1117.71	1011.87
27.84	1117.05	1011.21
27.85	1118.75	1012.91
27.87	1115.38	1009.53
27.89	1114.99	1009.14
27.9	1112.75	1006.91
27.92	1111.22	1005.37
27.94	1110.26	1004.41
27.95	1111.14	1005.29
27.97	1111.49	1005.64
27.99	1111.44	1005.6
28	1109.61	1003.76
28.02	1104.65	998.808
28.04	1103.12	997.278
28.05	1101.11	995.264
28.07	1104.87	999.027
28.09	1107.83	1001.99
28.1	1112.08	1006.24
28.12	1111.28	1005.43
28.14	1114.36	1008.52
28.15	1104.84	998.992
28.17	1099.93	994.088
28.19	1092.78	986.936
28.2	1096.43	990.585
28.22	1104.74	998.896
28.24	1115.08	1009.24
28.25	1117.49	1011.65
28.27	1113.28	1007.44
28.29	1105.57	999.722
28.3	1101.64	995.794
28.32	1104.53	998.681
28.34	1110.43	1004.59
28.35	1116.95	1011.11
28.37	1119.39	1013.54
28.39	1117.61	1011.77
28.4	1117.17	1011.32
28.42	1117.64	1011.8
28.44	1117.01	1011.16
28.45	1118.53	1012.69
28.47	1114.88	1009.04
28.49	1113.86	1008.01
28.5	1105.62	999.777
28.52	1104.46	998.619
28.54	1105.6	999.759
28.55	1114.27	1008.42
28.57	1103.08	997.236
28.59	1097.38	991.532
28.6	1087.33	981.484
28.62	1094.73	988.888
28.64	1105.83	999.988
28.65	1120.7	1014.86
28.67	1119.28	1013.44
28.69	1117.06	1011.22
28.7	1107.58	1001.74
28.72	1083.63	977.791
28.74	1047.44	941.6
28.75	1015.18	909.336
28.77	1011.42	905.581
28.79	1034.97	929.131
28.8	1075.21	969.367
28.82	1105.53	999.682
28.84	1120.75	1014.9
28.85	1122.88	1017.04
28.87	1124.45	1018.61
28.89	1120.4	1014.56
28.9	1109.07	1003.22
28.92	1086.73	980.886
28.94	1076.88	971.041
28.95	1060.62	954.774
28.97	1052.54	946.692
28.99	1050.92	945.077
29	1066.3	960.453
29.02	1072.96	967.112
29.04	1071.43	965.583
29.05	1049.05	943.209
29.07	1036.31	930.466
29.09	1049.97	944.127
29.1	1085.74	979.894
29.12	1110.48	1004.64
29.14	1121.13	1015.29
29.15	1116.41	1010.57
29.17	1119.46	1013.61
29.19	1111.87	1006.03
29.2	1098.72	992.878
29.22	1077.42	971.577
29.24	1051.49	945.651
29.25	1048.94	943.097
29.27	1057.2	951.356
29.29	1060.35	954.509
29.3	1043.64	937.794
29.32	1022.55	916.702
29.34	998.082	892.239
29.35	994.179	888.336
29.37	1006.13	900.291
29.39	1020.68	914.832
29.4	1026.06	920.214
29.42	1030.6	924.758
29.44	1032.02	926.177
29.45	1028.53	922.686
29.47	1026.08	920.238
29.49	1041.93	936.084
29.5	1057.89	952.046
29.52	1067.22	961.38
29.54	1083	977.153
29.55	1086.35	980.504
29.57	1073.72	967.878
29.59	1061.55	955.709
29.6	1045.82	939.979
29.62	1031.41	925.567
29.64	1034.71	928.867
29.65	1037.88	932.038
29.67	1032.51	926.661
29.69	1018.23	912.382
29.7	1014.33	908.482
29.72	1016	910.155
29.74	1026	920.156
29.75	1023.74	917.893
29.77	1017.65	911.81
29.79	1004.24	898.395
29.8	993.213	887.37
29.82	990.482	884.639
29.84	986.736	880.892
29.85	988.741	882.897
29.87	993.456	887.612
29.89	1002.87	897.027
29.9	1009.53	903.687
29.92	1008.5	902.652
29.94	1003.59	897.748
29.95	998.708	892.864
29.97	998.091	892.247
29.99	1000.48	894.636
30	1009.74	903.896
30.02	1012.35	906.51
30.04	1016.5	910.656
30.05	1012.19	906.345
30.07	1005.98	900.138
30.09	1001.43	895.582
30.1	999.294	893.45
30.12	1000.06	894.213
30.14	1005.87	900.029
30.15	1013.07	907.227
30.17	1013.64	907.8
30.19	1017.37	911.525
30.2	1012.05	906.202
30.22	1015.05	909.206
30.24	1015.06	909.218
30.25	1017.75	911.903
30.27	1008.98	903.133
30.29	1005.24	899.4
30.3	999.999	894.155
30.32	999.17	893.327
30.34	998.312	892.468
30.35	996.045	890.201
30.37	995.645	889.802
30.39	995.96	890.116
30.4	1002.81	896.964
30.42	1005.59	899.741
30.44	1012.68	906.837
30.45	1013.42	907.575
30.47	1013.11	907.265
30.49	1021.36	915.514
30.5	1035.12	929.276
30.52	1046.06	940.213
30.54	1043.27	937.426
30.55	1032.44	926.592
30.57	1014.68	908.839
30.59	1009.14	903.3
30.6	1006.49	900.646
30.62	1005.52	899.678
30.64	1004.56	898.72
30.65	1002.35	896.501
30.67	1004.38	898.533
30.69	1003.88	898.036
30.7	1007.32	901.471
30.72	1010.34	904.497
30.74	1018.29	912.45
30.75	1019.49	913.649
30.77	1018.8	912.958
30.79	1012.06	906.214
30.8	1004.88	899.035
30.82	1000.9	895.06
30.84	1002.93	897.091
30.85	1007.67	901.831
30.87	1015.13	909.287
30.89	1018.88	913.032
30.9	1024.42	918.575
30.92	1024.58	918.732
30.94	1025.95	920.104
30.95	1020.42	914.578
30.97	1016.99	911.142
30.99	1015.42	909.58
31	1023.16	917.321
31.02	1027.34	921.491
31.04	1024.96	919.12
31.05	1018.19	912.348
31.07	1011.82	905.974
31.09	1015.28	909.439
31.1	1025.9	920.059
31.12	1031.03	925.187
31.14	1029.94	924.095
31.15	1024.86	919.015
31.17	1018.55	912.702
31.19	1016.46	910.615
31.2	1016.51	910.666
31.22	1015.47	909.621
31.24	1014.18	908.337
31.25	1015.48	909.631
31.27	1019.99	914.143
31.29	1024.59	918.745
31.3	1026.49	920.644
31.32	1026.25	920.405
31.34	1025.23	919.385
31.35	1022.06	916.219
31.37	1022.61	916.764
31.39	1023.53	917.687
31.4	1023.58	917.734
31.42	1025.74	919.892
31.44	1027.28	921.434
31.45	1027.08	921.232
31.47	1027.89	922.045
31.49	1026.33	920.489
31.5	1024.58	918.735
31.52	1023.55	917.708
31.54	1023.71	917.87
31.55	1024.23	918.39
31.57	1023.34	917.491
31.59	1024.32	918.478
31.6	1025.58	919.736
31.62	1029.24	923.4
31.64	1027.54	921.699
31.65	1028.7	922.858
31.67	1029.59	923.741
31.69	1032.73	926.888
31.7	1035.42	929.572
31.72	1038.65	932.81
31.74	1038.72	932.872
31.75	1039.23	933.389
31.77	1040.03	934.183
31.79	1038.4	932.556
31.8	1036.09	930.248
31.82	1035.3	929.453
31.84	1034.4	928.559
31.85	1032.29	926.449
31.87	1032.28	926.44
31.89	1031.98	926.138
31.9	1032.3	926.454
31.92	1034.57	928.729
31.94	1035.48	929.641
31.95	1037.58	931.74
31.97	1039.8	933.951
31.99	1040.98	935.141
32	1038.67	932.822
32.02	1036.72	930.873
32.04	1034.68	928.833
32.05	1037.11	931.269
32.07	1041.76	935.917
32.09	1041.59	935.746
32.1	1038.19	932.347
32.12	1033.98	928.137
32.14	1032.71	926.863
32.15	1033.88	928.04
32.17	1036.82	930.976
32.19	1037.14	931.301
32.2	1038.49	932.646
32.22	1040.35	934.509
32.24	1045.52	939.676
32.25	1047.98	942.138
32.27	1052.83	946.985
32.29	1053.1	947.253
32.3	1055.66	949.82
32.32	1053.04	947.194
32.34	1055.16	949.319
32.35	1054.47	948.623
32.37	1056.87	951.021
32.39	1054.51	948.663
32.4	1051.23	945.386
32.42	1050.72	944.88
32.44	1053.36	947.512
32.45	1055.6	949.753
32.47	1055.76	949.916
32.49	1052.33	946.484
32.5	1049.43	943.582
32.52	1046.96	941.114
32.54	1047.6	941.758
32.55	1047.28	941.432
32.57	1050.33	944.485
32.59	1054.46	948.615
32.6	1064.19	958.35
32.62	1071	965.156
32.64	1071.56	965.712
32.65	1068.9	963.061
32.67	1062.84	956.994
32.69	1057.24	951.392
32.7	1054.6	948.757
32.72	1055.48	949.636
32.74	1052.89	947.049
32.75	1054.66	948.813
32.77	1057.26	951.411
32.79	1060.03	954.187
32.8	1062.35	956.506
32.82	1068.13	962.283
32.84	1074.82	968.978
32.85	1081.43	975.582
32.87	1082.28	976.436
32.89	1078.62	972.776
32.9	1070.5	964.652
32.92	1068.78	962.934
32.94	1067.96	962.12
32.95	1073.39	967.551
32.97	1073.48	967.636
32.99	1074.83	968.986
33	1074.13	968.291
33.02	1073.97	968.126
33.04	1075.39	969.546
33.05	1075.95	970.102
33.07	1076.78	970.933
33.09	1076.77	970.923
33.1	1076.46	970.615
33.12	1075.92	970.078
33.14	1075.92	970.081
33.15	1080.23	974.385
33.17	1081.67	975.824
33.19	1084.75	978.906
33.2	1081.04	975.195
33.22	1078.61	972.768
33.24	1075.58	969.732
33.25	1076.89	971.045
33.27	1075.9	970.059
33.29	1077.3	971.454
33.3	1075.98	970.137
33.32	1078.72	972.873
33.34	1078.82	972.98
33.35	1082.17	976.323
33.37	1084.17	978.328
33.39	1087.64	981.798
33.4	1088.88	983.033
33.42	1087.05	981.209
33.44	1087.93	982.09
33.45	1086.28	980.431
33.47	1089.04	983.197
33.49	1088.43	982.587
33.5	1090.99	985.151
33.52	1090.65	984.811
33.54	1094.75	988.908
33.55	1094.88	989.037
33.57	1093.77	987.922
33.59	1089.18	983.334
33.6	1086.85	981.007
33.62	1087.31	981.469
33.64	1090.84	985
33.65	1094.29	988.45
33.67	1097.23	991.388
33.69	1100.32	994.48
33.7	1101.1	995.26
33.72	1101.98	996.138
33.74	1100.23	994.385
33.75	1097.92	992.076
33.77	1099.92	994.076
33.79	1101.38	995.541
33.8	1103.07	997.222
33.82	1101.13	995.284
33.84	1103.96	998.119
33.85	1102.18	996.34
33.87	1107.5	1001.66
33.89	1108.42	1002.58
33.9	1111.13	1005.28
33.92	1108.94	1003.09
33.94	1108.35	1002.5
33.95	1102.97	997.129
33.97	1101.1	995.251
33.99	1100.45	994.609
34	1101.86	996.018
34.02	1101.67	995.826
34.04	1104.18	998.332
34.05	1104.21	998.364
34.07	1105.03	999.182
34.09	1105.69	999.845
34.1	1106.91	1001.07
34.12	1106.89	1001.04
34.14	1109.72	1003.88
[truncated: 832 more rows]

## Sheet: A1160_48_h_-_Fe_3
hour	BS	base-line-corrected BS
0.83	119.604	3.02482
0.85	119.686	3.10732
0.87	119.275	2.69552
0.88	119.2	2.62092
0.9	119.078	2.49872
0.92	119.161	2.58182
0.93	119.41	2.83062
0.95	119.751	3.17182
0.97	119.949	3.36952
0.98	120.183	3.60432
1	120.261	3.68212
1.02	120.098	3.51882
1.03	119.962	3.38322
1.05	120.092	3.51312
1.07	120.051	3.47172
1.08	120.104	3.52482
1.1	120.138	3.55872
1.12	119.995	3.41562
1.13	119.829	3.25042
1.15	119.852	3.27292
1.17	119.912	3.33242
1.18	120.182	3.60292
1.2	120.353	3.77442
1.22	120.417	3.83812
1.23	120.365	3.78622
1.25	120.391	3.81172
1.27	120.421	3.84162
1.28	120.52	3.94082
1.3	120.725	4.14552
1.32	120.769	4.18952
1.33	120.801	4.22172
1.35	120.746	4.16712
1.37	120.481	3.90212
1.38	120.433	3.85412
1.4	120.782	4.20342
1.42	121.005	4.42602
1.43	121.223	4.64362
1.45	121.274	4.69532
1.47	121.055	4.47632
1.48	120.684	4.10542
1.5	120.817	4.23742
1.52	120.778	4.19932
1.53	121.036	4.45722
1.55	121.549	4.97042
1.57	121.599	5.01952
1.58	121.599	5.02012
1.6	121.684	5.10532
1.62	121.711	5.13202
1.63	121.779	5.20022
1.65	121.659	5.08022
1.67	121.716	5.13702
1.68	121.694	5.11442
1.7	121.939	5.35952
1.72	121.847	5.26792
1.73	121.941	5.36222
1.75	121.799	5.21992
1.77	121.859	5.28002
1.78	122.201	5.62232
1.8	122.344	5.76532
1.82	122.154	5.57502
1.83	121.687	5.10762
1.85	121.042	4.46302
1.87	120.624	4.04542
1.88	120.538	3.95932
1.9	120.692	4.11312
1.92	120.619	4.04012
1.93	120.467	3.88782
1.95	120.118	3.53852
1.97	119.826	3.24712
1.98	119.771	3.19212
2	119.98	3.40122
2.02	120.558	3.97922
2.03	120.803	4.22392
2.05	120.811	4.23162
2.07	120.596	4.01692
2.08	120.43	3.85092
2.1	120.385	3.80602
2.12	120.434	3.85502
2.13	120.532	3.95272
2.15	120.592	4.01282
2.17	120.722	4.14272
2.18	120.669	4.09002
2.2	120.659	4.07982
2.22	120.8	4.22132
2.23	120.651	4.07182
2.25	120.749	4.16952
2.27	120.515	3.93572
2.28	120.473	3.89412
2.3	120.343	3.76372
2.32	120.584	4.00532
2.33	120.473	3.89372
2.35	120.754	4.17472
2.37	120.84	4.26082
2.38	120.977	4.39832
2.4	120.8	4.22132
2.42	120.852	4.27282
2.43	120.825	4.24572
2.45	120.948	4.36862
2.47	121.132	4.55282
2.48	121.064	4.48452
2.5	120.959	4.38002
2.52	120.798	4.21882
2.53	120.635	4.05582
2.55	120.393	3.81392
2.57	120.439	3.85992
2.58	120.677	4.09762
2.6	120.95	4.37102
2.62	121.223	4.64412
2.63	121.341	4.76142
2.65	121.424	4.84472
2.67	121.543	4.96402
2.68	121.462	4.88262
2.7	121.497	4.91762
2.72	121.25	4.67132
2.73	121.234	4.65512
2.75	121.183	4.60372
2.77	121.248	4.66922
2.78	121.419	4.84022
2.8	121.674	5.09452
2.82	121.93	5.35102
2.83	121.986	5.40642
2.85	122.171	5.59202
2.87	122.133	5.55392
2.88	122.35	5.77072
2.9	122.404	5.82472
2.92	122.321	5.74162
2.93	122.043	5.46382
2.95	121.78	5.20122
2.97	121.552	4.97322
2.98	121.6	5.02112
3	122.09	5.51122
3.02	122.382	5.80332
3.03	122.448	5.86852
3.05	122.234	5.65442
3.07	121.908	5.32912
3.08	121.752	5.17312
3.1	121.92	5.34112
3.12	122.103	5.52362
3.13	122.31	5.73092
3.15	122.618	6.03892
3.17	122.562	5.98302
3.18	122.515	5.93592
3.2	122.294	5.71472
3.22	122.327	5.74752
3.23	122.289	5.70982
3.25	122.467	5.88762
3.27	122.257	5.67772
3.28	122.331	5.75182
3.3	122.326	5.74712
3.32	122.377	5.79762
3.33	122.423	5.84352
3.35	122.656	6.07742
3.37	122.799	6.22042
3.38	123.152	6.57282
3.4	123.273	6.69362
3.42	123.652	7.07312
3.43	123.59	7.01082
3.45	123.598	7.01852
3.47	123.125	6.54572
3.48	122.943	6.36432
3.5	122.863	6.28382
3.52	123.128	6.54862
3.53	123.544	6.96452
3.55	123.762	7.18302
3.57	124.042	7.46272
3.58	124.125	7.54562
3.6	124.273	7.69422
3.62	124.19	7.61112
3.63	124.246	7.66692
3.65	124.162	7.58262
3.67	123.886	7.30732
3.68	123.688	7.10882
3.7	123.792	7.21312
3.72	123.793	7.21382
3.73	123.902	7.32252
3.75	123.959	7.37972
3.77	124.011	7.43152
3.78	124.314	7.73462
3.8	124.691	8.11162
3.82	124.622	8.04262
3.83	124.406	7.82682
3.85	124.461	7.88222
3.87	124.594	8.01512
3.88	124.964	8.38522
3.9	125.366	8.78732
3.92	125.587	9.00802
3.93	125.589	9.00972
3.95	125.631	9.05152
3.97	125.367	8.78792
3.98	125.268	8.68882
4	125.188	8.60862
4.02	125.55	8.97052
4.03	125.617	9.03752
4.05	126.033	9.45392
4.07	125.971	9.39172
4.08	126.031	9.45142
4.1	125.569	8.98992
4.12	125.391	8.81142
4.13	125.398	8.81912
4.15	125.575	8.99622
4.17	125.754	9.17542
4.18	125.796	9.21642
4.2	125.768	9.18882
4.22	125.645	9.06552
4.23	125.682	9.10332
4.25	125.866	9.28672
4.27	125.953	9.37422
4.28	126.189	9.61022
4.3	126.477	9.89812
4.32	126.423	9.84382
4.33	126.421	9.84202
4.35	126.074	9.49482
4.37	126.389	9.80952
4.38	126.278	9.69872
4.4	126.965	10.3858
4.42	127.106	10.5264
4.43	127.338	10.7584
4.45	127.125	10.5463
4.47	126.973	10.3941
4.48	126.906	10.3268
4.5	126.791	10.2115
4.52	127.016	10.437
4.53	127.086	10.507
4.55	127.352	10.7724
4.57	127.389	10.8096
4.58	127.401	10.8215
4.6	127.387	10.8077
4.62	127.474	10.8953
4.63	127.418	10.8394
4.65	127.397	10.8181
4.67	127.164	10.5846
4.68	127.299	10.7204
4.7	127.656	11.0774
4.72	128.086	11.5065
4.73	128.145	11.5661
4.75	128.073	11.4942
4.77	127.869	11.2903
4.78	127.542	10.9632
4.8	127.654	11.0747
4.82	127.796	11.2173
4.83	128.262	11.6832
4.85	128.658	12.0789
4.87	128.726	12.1469
4.88	128.558	11.9785
4.9	128.534	11.9548
4.92	128.706	12.1268
4.93	128.932	12.3532
4.95	129.174	12.5949
4.97	129.146	12.5669
4.98	129.163	12.5837
5	129.225	12.6458
5.02	129.321	12.7424
5.03	129.354	12.7748
5.05	129.421	12.8415
5.07	129.242	12.6633
5.08	129.336	12.7567
5.1	129.327	12.748
5.12	129.307	12.7282
5.13	129.282	12.7034
5.15	129.567	12.9881
5.17	129.976	13.3965
5.18	130.343	13.764
5.2	130.617	14.038
5.22	130.505	13.926
5.23	130.434	13.855
5.25	130.439	13.8598
5.27	130.487	13.9077
5.28	130.556	13.9769
5.3	130.739	14.1598
5.32	131.03	14.4508
5.33	131.286	14.7068
5.35	131.161	14.5815
5.37	130.987	14.4077
5.38	130.552	13.9728
5.4	130.488	13.9094
5.42	130.323	13.7441
5.43	130.556	13.977
5.45	130.74	14.1606
5.47	131.225	14.6461
5.48	131.705	15.1257
5.5	132.021	15.4416
5.52	132.185	15.6061
5.53	132.146	15.5667
5.55	131.999	15.4199
5.57	132.005	15.4258
5.58	132.12	15.5405
5.6	132.395	15.8164
5.62	132.275	15.6962
5.63	132.26	15.6806
5.65	132.281	15.702
5.67	132.129	15.5499
5.68	132.305	15.7258
5.7	132.232	15.6526
5.72	132.737	16.1582
5.73	133.122	16.5425
5.75	133.664	17.0846
5.77	133.497	16.9183
5.78	133.235	16.656
5.8	133.11	16.5307
5.82	133.268	16.6891
5.83	133.371	16.7922
5.85	133.205	16.6258
5.87	132.923	16.3436
5.88	132.846	16.2671
5.9	132.708	16.129
5.92	133.091	16.5118
5.93	133.4	16.8214
5.95	133.819	17.2395
5.97	134.079	17.4998
5.98	133.994	17.4153
6	133.945	17.3657
6.02	133.775	17.1961
6.03	134.137	17.5574
6.05	134.185	17.6054
6.07	134.508	17.9294
6.08	134.454	17.8753
6.1	134.646	18.0669
6.12	134.691	18.1117
6.13	134.838	18.2585
6.15	134.806	18.2271
6.17	134.819	18.2397
6.18	134.827	18.2477
6.2	134.959	18.3801
6.22	134.975	18.3962
6.23	135.139	18.5598
6.25	135.18	18.6011
6.27	135.215	18.6356
6.28	135.1	18.521
6.3	135.258	18.6788
6.32	135.289	18.7097
6.33	135.374	18.795
6.35	135.332	18.7532
6.37	135.402	18.8225
6.38	135.282	18.7033
6.4	135.365	18.7858
6.42	135.178	18.5993
6.43	135.073	18.4938
6.45	135.103	18.5242
6.47	135.407	18.8284
6.48	135.722	19.1427
6.5	136.004	19.4252
6.52	136.008	19.4293
6.53	135.778	19.1988
6.55	135.566	18.9866
6.57	135.744	19.1645
6.58	135.85	19.2706
6.6	136.088	19.5091
6.62	135.725	19.1459
6.63	135.498	18.9185
6.65	135.297	18.7177
6.67	135.716	19.1374
6.68	136.245	19.6662
6.7	136.643	20.0644
6.72	136.835	20.2556
6.73	136.669	20.0899
6.75	136.422	19.8426
6.77	136.157	19.5778
6.78	136.058	19.4792
6.8	136.154	19.5745
6.82	136.315	19.7364
6.83	136.528	19.9493
6.85	136.604	20.0248
6.87	136.661	20.0818
6.88	136.649	20.0698
6.9	136.736	20.1566
6.92	136.617	20.0383
6.93	136.286	19.7064
6.95	135.955	19.3762
6.97	136.012	19.4333
6.98	136.156	19.5769
7	136.792	20.2129
7.02	137.044	20.465
7.03	137.104	20.5249
7.05	136.763	20.1839
7.07	136.703	20.1236
7.08	136.716	20.1366
7.1	136.884	20.3051
7.12	136.982	20.4031
7.13	137.051	20.4718
7.15	136.998	20.4192
7.17	137.065	20.486
7.18	136.956	20.3773
7.2	137.004	20.4246
7.22	137.038	20.4593
7.23	137.434	20.855
7.25	137.327	20.7482
7.27	137.32	20.7413
7.28	137.14	20.5612
7.3	137.279	20.6999
7.32	137.421	20.8418
7.33	137.671	21.0915
7.35	137.801	21.2223
7.37	137.755	21.1757
7.38	137.766	21.1871
7.4	137.611	21.0322
7.42	137.631	21.0523
7.43	137.826	21.247
7.45	138.174	21.5947
7.47	138.357	21.7782
7.48	138.505	21.9257
7.5	138.618	22.0387
7.52	139.016	22.4364
7.53	139.287	22.7082
7.55	139.619	23.0396
7.57	139.436	22.8567
7.58	139.258	22.6787
7.6	139.151	22.5717
7.62	139.283	22.7042
7.63	139.343	22.7637
7.65	139.371	22.7923
7.67	139.544	22.9646
7.68	139.686	23.1073
7.7	139.943	23.3643
7.72	140.273	23.6936
7.73	140.466	23.8865
7.75	140.836	24.2566
7.77	141.048	24.4691
7.78	141.358	24.7789
7.8	141.444	24.865
7.82	141.741	25.1616
7.83	142.196	25.617
7.85	142.602	26.0231
7.87	142.742	26.1631
7.88	142.749	26.1703
7.9	142.596	26.0167
7.92	142.652	26.0729
7.93	142.926	26.3472
7.95	143.231	26.6521
7.97	143.431	26.8521
7.98	143.685	27.1056
8	144.056	27.477
8.02	144.238	27.6585
8.03	144.484	27.905
8.05	144.389	27.8095
8.07	144.802	28.223
8.08	145.058	28.4784
8.1	145.502	28.9232
8.12	145.72	29.1411
8.13	145.993	29.4141
8.15	146.023	29.4435
8.17	146.272	29.6924
8.18	146.139	29.5604
8.2	146.286	29.7072
8.22	146.341	29.7623
8.23	146.743	30.1643
8.25	147.131	30.5523
8.27	147.593	31.0135
8.28	147.815	31.2356
8.3	148.073	31.4942
8.32	148.465	31.8859
8.33	148.605	32.0263
8.35	149.017	32.4382
8.37	148.93	32.3511
8.38	148.826	32.2472
8.4	148.769	32.19
8.42	148.922	32.3425
8.43	149.209	32.6297
8.45	149.628	33.049
8.47	150.179	33.6002
8.48	150.441	33.8624
8.5	150.651	34.0716
8.52	150.863	34.2836
8.53	150.966	34.3866
8.55	151.125	34.5458
8.57	151.315	34.736
8.58	151.82	35.2412
8.6	152.076	35.4973
8.62	152.709	36.13
8.63	152.941	36.3619
8.65	153.238	36.6584
8.67	153.369	36.7903
8.68	153.617	37.038
8.7	153.905	37.3262
8.72	154.159	37.5798
8.73	154.58	38.0013
8.75	154.868	38.2892
8.77	155.494	38.9148
8.78	156.035	39.4559
8.8	156.698	40.1192
8.82	156.553	39.9736
8.83	156.52	39.9412
8.85	156.436	39.857
8.87	157.067	40.4875
8.88	157.77	41.1913
8.9	158.744	42.1644
8.92	159.235	42.656
8.93	159.539	42.9597
8.95	159.753	43.1742
8.97	159.829	43.2501
8.98	160.063	43.4843
9	160.4	43.8208
9.02	160.722	44.143
9.03	161.093	44.5138
9.05	161.648	45.0684
9.07	162.22	45.6414
9.08	162.64	46.0606
9.1	162.97	46.3911
9.12	163.37	46.7913
9.13	163.772	47.1933
9.15	164.394	47.815
9.17	164.624	48.0447
9.18	164.984	48.4048
9.2	165.365	48.7861
9.22	166.256	49.6768
9.23	167.22	50.6405
9.25	167.593	51.0138
9.27	167.784	51.2047
9.28	167.83	51.2508
9.3	168.146	51.5672
9.32	168.805	52.2257
9.33	169.471	52.8923
9.35	169.862	53.2824
9.37	170.226	53.6466
9.38	170.592	54.0128
9.4	170.616	54.0371
9.42	170.724	54.1448
9.43	170.964	54.3852
9.45	171.106	54.5272
9.47	171.655	55.0762
9.48	172.219	55.6398
9.5	172.796	56.2167
9.52	173.26	56.6807
9.53	174.247	57.6677
9.55	175.499	58.9198
9.57	177.247	60.6675
9.58	179.279	62.6999
9.6	181.304	64.7249
9.62	183.584	67.0053
9.63	186.185	69.6059
9.65	187.957	71.378
9.67	188.352	71.7734
9.68	186.887	70.3076
9.7	184.932	68.3526
9.72	183.661	67.082
9.73	184.396	67.8165
9.75	186.675	70.0959
9.77	189.731	73.1514
9.78	192.599	76.0198
9.8	194.902	78.323
9.82	196.901	80.3217
9.83	198.631	82.0514
9.85	200.427	83.8474
9.87	201.924	85.3452
9.88	203.548	86.9691
9.9	205.425	88.8455
9.92	207.6	91.0205
9.93	209.936	93.3569
9.95	212.717	96.1381
9.97	215.734	99.1551
9.98	218.542	101.963
10	221.177	104.598
10.02	222.963	106.384
10.03	224.425	107.846
10.05	225.422	108.843
10.07	226.316	109.737
10.08	226.983	110.404
10.1	228.06	111.481
10.12	229.486	112.907
10.13	231.144	114.565
10.15	232.824	116.245
10.17	234.19	117.611
10.18	235.14	118.561
10.2	236.426	119.847
10.22	237.685	121.106
10.23	239.53	122.951
10.25	241.082	124.503
10.27	242.947	126.368
10.28	244.09	127.511
10.3	245.69	129.111
10.32	247.099	130.52
10.33	248.904	132.325
10.35	250.895	134.316
10.37	252.958	136.379
10.38	254.749	138.17
10.4	256.473	139.893
10.42	258.118	141.539
10.43	259.913	143.333
10.45	261.595	145.016
10.47	263.385	146.806
10.48	265.091	148.512
10.5	267.084	150.505
10.52	268.761	152.182
10.53	270.502	153.923
10.55	272.261	155.682
10.57	274.216	157.637
10.58	276.548	159.969
10.6	278.64	162.061
10.62	280.39	163.811
10.63	282.031	165.452
10.65	283.959	167.38
10.67	286.007	169.428
10.68	287.842	171.263
10.7	289.514	172.934
10.72	291.284	174.705
10.73	293.257	176.678
10.75	295.807	179.228
10.77	298.187	181.608
10.78	300.738	184.159
10.8	303.016	186.437
10.82	305.623	189.044
10.83	308.003	191.424
10.85	310.642	194.063
10.87	313.288	196.709
10.88	315.84	199.261
10.9	318.26	201.681
10.92	320.424	203.845
10.93	322.792	206.213
10.95	324.93	208.351
10.97	327.215	210.636
10.98	329.075	212.496
11	330.897	214.318
11.02	332.908	216.328
11.04	334.901	218.322
11.05	327.817	211.238
11.07	316.999	200.42
11.09	303.308	186.729
11.1	295.941	179.362
11.12	293.63	177.051
11.14	298.244	181.665
11.15	300.349	183.77
11.17	302.343	185.764
11.19	304.072	187.493
11.2	305.44	188.861
11.22	306.399	189.82
11.24	307.337	190.758
11.25	308.452	191.873
11.27	309.67	193.091
11.29	311.256	194.677
11.3	312.623	196.044
11.32	313.892	197.313
11.34	314.999	198.42
11.35	316.57	199.99
11.37	317.529	200.949
11.39	318.916	202.336
11.4	319.917	203.338
11.42	321.382	204.803
11.44	323.304	206.725
11.45	325.337	208.757
11.47	327.011	210.432
11.49	328.27	211.691
11.5	329.382	212.803
11.52	330.642	214.063
11.54	332.185	215.606
11.55	334.01	217.431
11.57	335.819	219.24
11.59	337.745	221.166
11.6	339.513	222.934
11.62	341.551	224.972
11.64	343.743	227.164
11.65	345.619	229.04
11.67	347.501	230.922
11.69	349.017	232.438
11.7	350.488	233.909
11.72	351.962	235.383
11.74	353.766	237.187
11.75	354.821	238.242
11.77	355.886	239.307
11.79	356.631	240.052
11.8	357.964	241.385
11.82	359.529	242.95
11.84	362.075	245.496
11.85	363.868	247.289
11.87	365.989	249.41
11.89	368.292	251.713
11.9	370.9	254.321
11.92	373.763	257.184
11.94	378.068	261.489
11.95	382.525	265.946
11.97	386.026	269.447
11.99	388.832	272.252
12	391.721	275.142
12.02	395.951	279.372
12.04	402.43	285.851
12.05	409.421	292.842
12.07	415.874	299.295
12.09	420.798	304.219
12.1	424.689	308.11
12.12	426.988	310.409
12.14	428.486	311.907
12.15	429.378	312.799
12.17	430.857	314.278
12.19	433.263	316.684
12.2	436.111	319.532
12.22	438.98	322.401
12.24	441.283	324.704
12.25	443.859	327.28
12.27	446.628	330.049
12.29	449.356	332.777
12.3	451.572	334.993
12.32	452.832	336.253
12.34	453.778	337.199
12.35	454.6	338.021
12.37	456.008	339.429
12.39	457.366	340.787
12.4	459.409	342.83
12.42	461.769	345.19
12.44	463.842	347.263
12.45	464.955	348.376
12.47	465.35	348.771
12.49	465.697	349.118
12.5	466.642	350.063
12.52	466.707	350.128
12.54	461.612	345.033
12.55	453.903	337.324
12.57	445.047	328.468
12.59	438.44	321.861
12.6	434.857	318.278
12.62	433.972	317.393
12.64	431.93	315.351
12.65	430.379	313.8
12.67	430.266	313.687
12.69	430.514	313.935
12.7	431.475	314.896
12.72	433.391	316.812
12.74	434.933	318.354
12.75	435.987	319.408
12.77	437.434	320.855
12.79	437.574	320.995
12.8	436.846	320.267
12.82	436.015	319.436
12.84	435.879	319.3
12.85	436.277	319.698
12.87	438.255	321.676
12.89	439.53	322.951
12.9	440.608	324.029
12.92	441.317	324.738
12.94	441.807	325.228
12.95	441.677	325.098
12.97	442.441	325.862
12.99	441.961	325.382
13	442.293	325.714
13.02	442.748	326.169
13.04	445.377	328.798
13.05	447.493	330.914
13.07	450.605	334.026
13.09	451.158	334.579
13.1	451.771	335.192
13.12	451.984	335.405
13.14	452.3	335.721
13.15	452.863	336.284
13.17	453.469	336.89
13.19	454.063	337.484
13.2	454.269	337.69
13.22	455.343	338.764
13.24	456.578	339.999
13.25	458.688	342.109
13.27	460.406	343.827
13.29	460.444	343.865
13.3	459.751	343.172
13.32	460.137	343.558
13.34	461.758	345.179
13.35	466.071	349.492
13.37	468.819	352.24
13.39	471.504	354.925
13.4	472.159	355.58
13.42	472.936	356.357
13.44	472.206	355.627
13.45	472.903	356.324
13.47	472.961	356.382
13.49	474.735	358.156
13.5	476.029	359.45
13.52	477.677	361.098
13.54	478.541	361.962
13.55	480.406	363.827
13.57	482.382	365.803
13.59	485.413	368.834
13.6	485.133	368.554
13.62	485.525	368.946
13.64	486.28	369.701
13.65	487.089	370.51
13.67	487.821	371.242
13.69	488.485	371.906
13.7	487.885	371.306
13.72	488.359	371.78
13.74	490.16	373.581
13.75	491.851	375.272
13.77	494.152	377.573
13.79	497.591	381.011
13.8	499.427	382.848
13.82	500.554	383.975
13.84	499.703	383.124
13.85	499.846	383.266
13.87	500.04	383.461
13.89	502.555	385.976
13.9	503.587	387.008
13.92	503.939	387.36
13.94	503.327	386.748
13.95	503.204	386.624
13.97	504.963	388.384
13.99	507.105	390.526
14	507.682	391.103
14.02	507.454	390.875
14.04	509.723	393.144
14.05	511.196	394.617
14.07	513.498	396.919
14.09	513.64	397.061
14.1	512.98	396.4
14.12	512.646	396.067
14.14	513.78	397.201
14.15	513.78	397.201
14.17	514.38	397.801
14.19	515.053	398.474
14.2	514.914	398.335
14.22	514.878	398.299
14.24	514.354	397.774
14.25	514.604	398.025
14.27	516.822	400.242
14.29	520.378	403.799
14.3	521.647	405.068
14.32	522.423	405.844
14.34	522.571	405.992
14.35	523.51	406.931
14.37	524.39	407.811
14.39	527.309	410.73
14.4	526.91	410.331
14.42	526.173	409.594
14.44	525.671	409.092
14.45	527.197	410.618
14.47	529.088	412.509
14.49	531.595	415.016
14.5	532.04	415.461
14.52	530.819	414.24
14.54	528.983	412.404
14.55	529.566	412.987
14.57	530.87	414.291
14.59	532.981	416.401
14.6	532.107	415.528
14.62	533.873	417.294
14.64	534.958	418.379
14.65	539.211	422.632
14.67	540.292	423.713
14.69	540.731	424.152
14.7	536.783	420.204
14.72	536.429	419.85
14.74	537.181	420.602
14.75	538.551	421.972
14.77	538.453	421.874
14.79	537.661	421.082
14.8	537.288	420.709
14.82	536.927	420.348
14.84	539.648	423.069
14.85	540.709	424.13
14.87	543.405	426.826
14.89	544.532	427.952
14.9	546.2	429.621
14.92	546.845	430.266
14.94	548.934	432.355
14.95	552.127	435.548
14.97	554.37	437.791
14.99	553.911	437.332
15	551.383	434.804
15.02	549.201	432.622
15.04	549.376	432.797
15.05	551.02	434.441
15.07	552.236	435.657
15.09	550.308	433.729
15.1	548.982	432.403
15.12	548.123	431.544
15.14	550.124	433.545
15.15	551.944	435.365
15.17	553.047	436.468
15.19	552.399	435.82
15.2	553.128	436.549
15.22	553.511	436.932
15.24	555.461	438.882
15.25	555.884	439.305
15.27	556.222	439.643
15.29	555.343	438.764
15.3	558.319	441.74
15.32	560.882	444.303
15.34	565.162	448.583
15.35	565.808	449.229
15.37	564.494	447.914
15.39	561.152	444.573
15.4	560.688	444.109
15.42	561.744	445.165
15.44	564.552	447.973
15.45	565.036	448.457
15.47	564.066	447.487
15.49	561.054	444.475
15.5	559.481	442.902
15.52	560.637	444.058
15.54	563.05	446.471
15.55	566.407	449.828
15.57	567.865	451.286
15.59	569.448	452.869
15.6	570.253	453.674
15.62	573.392	456.813
15.64	574.754	458.175
15.65	576.577	459.998
15.67	577.341	460.762
15.69	579.832	463.253
15.7	582.662	466.083
15.72	585.895	469.316
15.74	587.82	471.241
15.75	588.942	472.363
15.77	589.345	472.766
15.79	589.97	473.391
15.8	591.373	474.794
15.82	592.277	475.698
15.84	594.437	477.858
15.85	595.711	479.132
15.87	597.213	480.634
15.89	598.063	481.484
15.9	599.501	482.922
15.92	600.405	483.826
15.94	601.349	484.77
15.95	601.844	485.265
15.97	601.686	485.107
15.99	602.293	485.714
16	602.869	486.29
16.02	603.421	486.842
16.04	603.913	487.334
16.05	605.574	488.995
16.07	607.887	491.308
16.09	610.574	493.995
16.1	613.152	496.573
16.12	613.065	496.486
16.14	613.125	496.545
16.15	612.26	495.681
16.17	612.138	495.558
16.19	611.327	494.748
16.2	611.311	494.732
16.22	611.517	494.938
16.24	613.291	496.712
16.25	616.54	499.961
16.27	619.172	502.593
16.29	621.007	504.428
16.3	620.466	503.887
16.32	619.522	502.943
16.34	619.32	502.741
16.35	620.337	503.758
16.37	622.179	505.6
16.39	622.795	506.216
16.4	622.138	505.559
16.42	619.997	503.418
16.44	618.957	502.378
16.45	618.766	502.187
16.47	621.19	504.611
16.49	622.675	506.096
16.5	624.067	507.488
16.52	625.064	508.485
16.54	625.885	509.305
16.55	627.174	510.595
16.57	628.059	511.48
16.59	628.734	512.154
16.6	628.807	512.228
16.62	630.341	513.762
16.64	630.653	514.074
16.65	631.806	515.227
16.67	633.239	516.659
16.69	634.51	517.931
16.7	636.007	519.428
16.72	635.577	518.998
16.74	634.081	517.502
16.75	631.99	515.41
16.77	631.852	515.273
16.79	632.544	515.965
16.8	634.091	517.512
16.82	636.361	519.782
16.84	638.107	521.528
16.85	639.038	522.459
16.87	639.895	523.316
16.89	639.455	522.876
16.9	639.794	523.215
16.92	640.002	523.423
16.94	641.944	525.365
16.95	641.83	525.251
16.97	643.384	526.805
16.99	643.388	526.809
17	644.029	527.45
17.02	644.005	527.426
17.04	643.966	527.387
17.05	643.384	526.805
17.07	642.8	526.221
17.09	644.102	527.523
17.1	645.32	528.741
17.12	647.478	530.899
17.14	648.931	532.352
17.15	650.762	534.183
17.17	652.271	535.692
17.19	652.871	536.292
17.2	652.489	535.91
17.22	650.317	533.738
17.24	649.264	532.684
17.25	649.529	532.95
17.27	651.923	535.344
17.29	653.938	537.359
17.3	656.335	539.756
17.32	658.393	541.814
17.34	659.675	543.096
17.35	661.075	544.496
17.37	660.65	544.071
17.39	660.077	543.497
17.4	660.282	543.703
17.42	661.436	544.857
17.44	663.456	546.877
17.45	663.96	547.381
17.47	665.009	548.43
17.49	664.545	547.966
17.5	666.736	550.157
17.52	667.548	550.969
17.54	669.926	553.347
17.55	668.729	552.15
17.57	668.22	551.641
17.59	667.473	550.894
17.6	667.738	551.159
17.62	668.733	552.154
17.64	670.506	553.927
17.65	670.773	554.194
17.67	670.136	553.557
17.69	670.384	553.805
17.7	670.209	553.63
17.72	670.151	553.572
17.74	670.634	554.055
17.75	671.057	554.478
17.77	670.675	554.096
17.79	671.227	554.648
17.8	672.042	555.463
17.82	672.263	555.684
17.84	674.371	557.792
17.85	675.601	559.022
17.87	677.283	560.704
17.89	676.936	560.357
17.9	677.507	560.928
17.92	675.957	559.377
17.94	675.525	558.946
17.95	674.623	558.044
17.97	674.766	558.187
17.99	675.545	558.966
18	677.394	560.815
18.02	678.726	562.147
18.04	678.506	561.927
18.05	676.778	560.199
18.07	674.651	558.072
18.09	672.295	555.716
18.1	672.519	555.94
18.12	674.327	557.748
18.14	677.122	560.543
18.15	678.918	562.339
18.17	680.062	563.482
18.19	679.49	562.91
18.2	677.28	560.701
18.22	674.547	557.967
18.24	671.582	555.002
18.25	670.085	553.506
18.27	670.716	554.137
18.29	672.922	556.342
18.3	673.226	556.647
18.32	673.493	556.914
18.34	673.25	556.671
18.35	675.341	558.762
18.37	677.057	560.478
18.39	680.652	564.073
18.4	680.76	564.181
18.42	682.196	565.617
18.44	681.881	565.302
18.45	684.485	567.906
18.47	684.614	568.035
18.49	686.101	569.521
18.5	684.617	568.038
18.52	684.171	567.592
18.54	682.861	566.282
18.55	684.661	568.082
18.57	684.585	568.006
18.59	687.06	570.481
18.6	685.842	569.263
18.62	686.617	570.038
18.64	684.162	567.583
18.65	685.649	569.07
18.67	684.47	567.891
18.69	686.61	570.031
18.7	687.489	570.91
18.72	689.232	572.653
18.74	689.562	572.983
18.75	689.057	572.477
18.77	687.589	571.01
18.79	684.631	568.052
18.8	684.13	567.551
18.82	683.468	566.889
18.84	683.998	567.419
18.85	685.234	568.655
18.87	687.086	570.507
18.89	688.164	571.585
18.9	689.362	572.783
18.92	691.516	574.937
18.94	691.211	574.632
18.95	691.116	574.537
18.97	689.659	573.08
18.99	690.302	573.723
19	690.667	574.088
19.02	692.882	576.303
19.04	694.241	577.662
19.05	694.614	578.035
19.07	694.051	577.472
19.09	692.036	575.457
19.1	689.817	573.238
19.12	689.15	572.571
19.14	689.792	573.213
19.15	691.51	574.931
19.17	691.283	574.703
19.19	691.371	574.792
19.2	692.605	576.026
19.22	695.096	578.517
19.24	696.08	579.501
19.25	697.66	581.081
19.27	697.082	580.503
19.29	697.074	580.495
19.3	696.963	580.384
19.32	697.393	580.814
19.34	696.467	579.888
19.35	698.21	581.631
19.37	698.419	581.84
19.39	700.798	584.219
19.4	704.172	587.593
19.42	707.578	590.999
19.44	709.023	592.444
19.45	709.315	592.736
19.47	706.542	589.963
19.49	705.234	588.655
19.5	706.071	589.492
19.52	708.962	592.383
19.54	712.262	595.683
19.55	713.078	596.499
19.57	713.657	597.078
19.59	712.737	596.158
19.6	715.533	598.954
19.62	717.438	600.859
19.64	721.011	604.432
19.65	721.37	604.791
19.67	724.901	608.322
19.69	727.141	610.562
19.7	728.363	611.784
19.72	729.76	613.181
19.74	730.522	613.943
19.75	733.471	616.892
19.77	736.522	619.943
19.79	764.349	647.77
19.8	799.826	683.247
19.82	849.56	732.981
19.84	880.645	764.066
19.85	902.004	785.424
19.87	899.496	782.917
19.89	903.508	786.929
19.9	902.27	785.691
19.92	901.843	785.264
19.94	896.474	779.895
19.95	891.949	775.37
19.97	889.402	772.823
19.99	891.477	774.898
20	894.711	778.132
20.02	896.778	780.199
20.04	894.491	777.912
20.05	890.463	773.884
20.07	888.002	771.423
20.09	889.606	773.026
20.1	893.833	777.254
20.12	898.34	781.76
20.14	901.362	784.783
20.15	902.162	785.583
20.17	903.488	786.909
20.19	904.468	787.889
20.2	907.043	790.464
20.22	907.601	791.022
20.24	909.065	792.486
20.25	909.487	792.908
20.27	912.06	795.481
20.29	912.849	796.27
20.3	913.177	796.598
20.32	912.909	796.33
20.34	912.595	796.016
20.35	913.62	797.041
20.37	913.628	797.049
20.39	915.003	798.424
20.4	914.85	798.271
20.42	917.038	800.459
20.44	917.366	800.787
20.45	919.263	802.684
20.47	920.759	804.18
20.49	923.694	807.115
20.5	925.46	808.881
20.52	928.587	812.008
20.54	929.822	813.242
20.55	930.294	813.715
20.57	930.236	813.657
20.59	931.13	814.551
20.6	932.855	816.275
20.62	936.765	820.186
20.64	939.862	823.283
20.65	939.995	823.416
20.67	937.668	821.089
20.69	937.137	820.558
20.7	938.814	822.235
20.72	944.151	827.572
20.74	949.169	832.59
20.75	950.817	834.238
20.77	949.445	832.866
20.79	946.689	830.11
20.8	946.455	829.876
20.82	946.902	830.323
20.84	947.965	831.386
20.85	946.553	829.974
20.87	945.368	828.789
20.89	945.347	828.768
20.9	945.634	829.055
20.92	950.501	833.922
20.94	955.047	838.468
20.95	959.938	843.359
20.97	962.913	846.334
20.99	962.528	845.949
21	962.461	845.882
21.02	962.233	845.654
21.04	963.299	846.72
21.05	961.765	845.186
21.07	962.314	845.735
21.09	962.939	846.36
21.1	964.873	848.294
21.12	965.93	849.351
21.14	963.645	847.066
21.15	961.927	845.348
21.17	961.271	844.692
21.19	962.085	845.506
21.2	964.336	847.757
21.22	966.635	850.056
21.24	968.844	852.265
21.25	968.948	852.369
21.27	969.258	852.679
21.29	969.426	852.847
21.3	972.194	855.615
21.32	975.73	859.151
21.34	977.548	860.968
21.35	978.04	861.461
21.37	978.513	861.934
21.39	978.51	861.931
21.4	979.629	863.05
21.42	980.942	864.363
21.44	982.802	866.223
21.45	984.737	868.158
21.47	986.11	869.531
21.49	986.435	869.856
21.5	986.06	869.481
21.52	986.916	870.337
21.54	987.299	870.72
21.55	987.657	871.078
21.57	987.272	870.693
21.59	987.196	870.617
21.6	988.276	871.697
21.62	990.685	874.106
21.64	993.685	877.106
21.65	995.82	879.241
21.67	998.532	881.952
21.69	1001.1	884.52
21.7	1002.03	885.45
21.72	1001.59	885.012
21.74	1001.16	884.586
21.75	1002.33	885.746
21.77	1005.7	889.122
21.79	1009.96	893.38
21.8	1011.45	894.869
21.82	1008.52	891.945
21.84	1004.94	888.363
21.85	1002.53	885.95
21.87	1002.85	886.269
21.89	1003.92	887.345
21.9	1005.21	888.635
21.92	1005.59	889.015
21.94	1005.66	889.077
21.95	1006.2	889.618
21.97	1007.28	890.706
21.99	1007.73	891.155
22	1006.62	890.044
22.02	1007.18	890.597
22.04	1007.18	890.6
22.05	1009.45	892.874
22.07	1010.93	894.349
22.09	1013.6	897.018
22.1	1013.42	896.845
22.12	1012.79	896.209
22.14	1013.75	897.17
22.15	1014.71	898.133
22.17	1016.95	900.37
22.19	1017.86	901.282
22.2	1023.26	906.678
22.22	1026.6	910.025
22.24	1031.29	914.71
22.25	1031.35	914.771
22.27	1029.71	913.133
22.29	1027.31	910.734
22.3	1027.32	910.741
22.32	1028.18	911.606
22.34	1029.5	912.922
22.35	1031.38	914.802
22.37	1034.06	917.483
22.39	1034.49	917.912
22.4	1034.15	917.567
22.42	1032.08	915.502
22.44	1032.29	915.706
22.45	1032.18	915.602
22.47	1034.84	918.264
22.49	1037.38	920.802
22.5	1042.24	925.664
22.52	1045.21	928.633
22.54	1048.16	931.585
22.55	1046.88	930.301
22.57	1046	929.423
22.59	1044.39	927.808
22.6	1045.17	928.589
22.62	1048.15	931.568
22.64	1049.74	933.158
22.65	1050.54	933.961
22.67	1047.11	930.532
22.69	1044.53	927.954
22.7	1040.99	924.412
22.72	1043.19	926.608
22.74	1044.36	927.781
22.75	1047.68	931.105
22.77	1050.2	933.618
22.79	1050.67	934.088
22.8	1051.52	934.938
22.82	1052.54	935.963
22.84	1056.64	940.059
22.85	1059.28	942.705
22.87	1062.04	945.456
22.89	1059.48	942.906
22.9	1057.24	940.665
22.92	1055.06	938.48
22.94	1055.97	939.394
22.95	1056.93	940.35
22.97	1058.84	942.263
22.99	1059.57	942.989
23	1060.5	943.917
23.02	1060.65	944.072
23.04	1059.78	943.198
23.05	1058.67	942.092
23.07	1058.47	941.887
23.09	1059.59	943.014
23.1	1060.57	943.995
23.12	1064.43	947.851
23.14	1068.52	951.945
23.15	1070.46	953.879
23.17	1069.01	952.434
23.19	1066.8	950.219
23.2	1065.69	949.116
23.22	1065.87	949.295
23.24	1068.6	952.022
23.25	1071.02	954.442
23.27	1073.37	956.786
23.29	1074.43	957.848
23.3	1072.66	956.077
23.32	1068.34	951.756
23.34	1064.88	948.297
23.35	1063.1	946.525
23.37	1066.9	950.323
23.39	1072.21	955.627
23.4	1076.53	959.949
23.42	1078.84	962.258
23.44	1077.88	961.306
23.45	1074.87	958.292
23.47	1074.37	957.791
23.49	1076.24	959.662
23.5	1076.3	959.723
23.52	1077.56	960.979
23.54	1078.82	962.243
23.55	1081.29	964.708
23.57	1084.78	968.203
23.59	1084.96	968.385
23.6	1083.65	967.076
23.62	1079.65	963.071
23.64	1080.22	963.637
23.65	1082.35	965.77
23.67	1087.44	970.864
23.69	1090.76	974.176
23.7	1091.78	975.204
23.72	1090.12	973.546
23.74	1089.72	973.144
23.75	1090.29	973.712
23.77	1089.84	973.256
23.79	1090.04	973.459
23.8	1089.2	972.617
23.82	1087.73	971.149
23.84	1090.6	974.023
23.85	1093.07	976.494
23.87	1094.6	978.02
23.89	1094.93	978.35
23.9	1094.6	978.019
23.92	1093.86	977.28
23.94	1094.49	977.909
23.95	1094.81	978.234
23.97	1094.11	977.53
23.99	1094.33	977.754
24	1096.15	979.567
24.02	1098.62	982.046
24.04	1101.05	984.469
24.05	1100.09	983.514
24.07	1097.9	981.318
24.09	1094.8	978.224
24.1	1095.75	979.174
24.12	1097.37	980.787
24.14	1099.86	983.276
24.15	1101.13	984.549
24.17	1103.39	986.81
24.19	1105.16	988.577
24.2	1108.51	991.926
24.22	1112.06	995.48
24.24	1114.19	997.609
24.25	1117.25	1000.67
24.27	1118.72	1002.14
24.29	1120.01	1003.43
24.3	1120.65	1004.07
24.32	1123.24	1006.67
24.34	1124.82	1008.24
24.35	1124.74	1008.16
24.37	1123.33	1006.75
24.39	1119.72	1003.14
24.4	1117.53	1000.95
24.42	1114.87	998.292
24.44	1114.5	997.924
24.45	1114.45	997.87
24.47	1116.12	999.536
24.49	1118.84	1002.26
24.5	1120.03	1003.45
24.52	1119.53	1002.95
24.54	1118.91	1002.33
24.55	1120.29	1003.71
24.57	1121.31	1004.73
24.59	1123.29	1006.71
24.6	1123.49	1006.91
24.62	1122.5	1005.92
24.64	1122.5	1005.92
24.65	1123.4	1006.82
24.67	1125.06	1008.48
24.69	1127.55	1010.97
24.7	1129.76	1013.18
24.72	1128.84	1012.26
24.74	1125.81	1009.23
24.75	1122.44	1005.86
24.77	1123.41	1006.83
24.79	1126.93	1010.35
24.8	1130.71	1014.13
24.82	1130.02	1013.44
24.84	1129.73	1013.15
24.85	1129.14	1012.56
24.87	1131.69	1015.11
24.89	1131.81	1015.23
24.9	1132.11	1015.53
24.92	1131.27	1014.69
24.94	1133.78	1017.2
24.95	1135.92	1019.34
24.97	1137.51	1020.93
24.99	1135.49	1018.91
25	1134.2	1017.62
25.02	1133.6	1017.02
25.04	1135.56	1018.98
25.05	1135.11	1018.53
25.07	1136.46	1019.88
25.09	1137.67	1021.09
25.1	1142.14	1025.56
25.12	1145.86	1029.28
25.14	1147.12	1030.54
25.15	1145.1	1028.52
25.17	1141.97	1025.39
25.19	1141.95	1025.37
25.2	1142.64	1026.06
25.22	1145.67	1029.09
25.24	1146.97	1030.39
25.25	1147.46	1030.88
25.27	1149.27	1032.69
25.29	1150.49	1033.91
25.3	1151.59	1035.01
25.32	1151.04	1034.46
25.34	1152.6	1036.02
25.35	1151.9	1035.32
25.37	1153.76	1037.18
25.39	1152.45	1035.87
25.4	1151.29	1034.71
25.42	1148.94	1032.36
25.44	1150.61	1034.03
25.45	1150.87	1034.29
25.47	1154.2	1037.62
25.49	1155.55	1038.97
25.5	1157.69	1041.11
25.52	1156.79	1040.21
25.54	1157.53	1040.95
25.55	1157.73	1041.15
25.57	1160.02	1043.44
25.59	1160.83	1044.25
25.6	1160.34	1043.76
25.62	1157.92	1041.35
25.64	1156.85	1040.27
25.65	1156.7	1040.12
25.67	1156.16	1039.58
25.69	1157.23	1040.65
25.7	1158.44	1041.86
25.72	1160.63	1044.05
25.74	1162.69	1046.11
25.75	1166.5	1049.92
25.77	1169.72	1053.14
25.79	1172.81	1056.23
25.8	1174.11	1057.53
25.82	1169.98	1053.4
25.84	1167.27	1050.69
25.85	1165.06	1048.48
25.87	1167.34	1050.76
25.89	1169.32	1052.74
25.9	1172.42	1055.84
25.92	1172.26	1055.68
25.94	1173.4	1056.82
25.95	1172.75	1056.17
25.97	1171.71	1055.13
25.99	1170.03	1053.45
26	1171.03	1054.45
26.02	1170.47	1053.89
26.04	1172.81	1056.23
26.05	1172.91	1056.33
26.07	1176.25	1059.67
26.09	1176.39	1059.81
26.1	1179.48	1062.9
26.12	1177.83	1061.25
26.14	1177.5	1060.92
26.15	1177.21	1060.63
26.17	1177.67	1061.09
26.19	1176.6	1060.02
26.2	1176.97	1060.39
26.22	1177.26	1060.68
26.24	1178.45	1061.87
26.25	1178.62	1062.04
26.27	1178.2	1061.62
26.29	1174.96	1058.38
26.3	1176.07	1059.49
26.32	1176.12	1059.54
26.34	1178.81	1062.23
26.35	1180.37	1063.79
26.37	1182.27	1065.69
26.39	1183.76	1067.18
26.4	1184.06	1067.48
26.42	1181.8	1065.22
26.44	1179.17	1062.59
26.45	1178.25	1061.67
26.47	1178.17	1061.59
26.49	1179.95	1063.37
26.5	1180.58	1064
26.52	1181.11	1064.53
26.54	1182.94	1066.36
26.55	1186.06	1069.48
26.57	1185.17	1068.59
26.59	1184.61	1068.03
26.6	1182.69	1066.11
26.62	1182.83	1066.25
26.64	1183.27	1066.69
26.65	1185.18	1068.6
26.67	1186.22	1069.65
26.69	1187.98	1071.4
26.7	1189.27	1072.69
26.72	1189.41	1072.83
26.74	1190.31	1073.73
26.75	1191.73	1075.15
26.77	1194.15	1077.57
26.79	1194.41	1077.83
26.8	1192.47	1075.89
26.82	1192.17	1075.59
26.84	1193.27	1076.69
26.85	1195.33	1078.75
26.87	1195.24	1078.66
26.89	1194.37	1077.79
26.9	1192.45	1075.87
26.92	1192.9	1076.32
26.94	1194.07	1077.49
26.95	1195.9	1079.32
26.97	1195.88	1079.3
26.99	1194.79	1078.21
27	1193.85	1077.27
27.02	1193.46	1076.88
27.04	1192.11	1075.53
27.05	1191.3	1074.72
27.07	1191.05	1074.47
27.09	1191.52	1074.94
27.1	1193.95	1077.37
27.12	1196.98	1080.4
27.14	1198.33	1081.75
27.15	1197.32	1080.74
27.17	1195.03	1078.45
27.19	1194.11	1077.53
27.2	1194.22	1077.64
27.22	1195.86	1079.28
27.24	1197.27	1080.69
27.25	1197.36	1080.78
27.27	1194.88	1078.3
27.29	1194.62	1078.05
27.3	1194.52	1077.94
27.32	1196.31	1079.73
27.34	1198.36	1081.78
27.35	1201.78	1085.2
27.37	1200.11	1083.53
27.39	1200.18	1083.6
27.4	1198.87	1082.29
27.42	1199.19	1082.61
27.44	1198.6	1082.02
27.45	1200.83	1084.25
27.47	1201.48	1084.91
27.49	1203.7	1087.13
27.5	1204.35	1087.77
27.52	1205.09	1088.51
27.54	1203.83	1087.25
27.55	1205.45	1088.87
27.57	1205.14	1088.56
27.59	1205.37	1088.79
27.6	1203.36	1086.78
27.62	1203.63	1087.05
27.64	1202.2	1085.62
27.65	1203.22	1086.64
27.67	1203.8	1087.22
27.69	1205.75	1089.17
27.7	1206.87	1090.29
27.72	1208.95	1092.37
27.74	1209.87	1093.29
27.75	1211.25	1094.67
27.77	1210.77	1094.19
27.79	1209.06	1092.48
27.8	1206.88	1090.3
27.82	1205.57	1088.99
27.84	1206.59	1090.01
27.85	1205.71	1089.13
27.87	1204.7	1088.13
27.89	1202.54	1085.96
27.9	1203.06	1086.48
27.92	1205.09	1088.51
27.94	1207.87	1091.29
27.95	1210.18	1093.6
27.97	1210.92	1094.34
27.99	1210.78	1094.2
28	1210.36	1093.78
28.02	1209.42	1092.84
28.04	1209.46	1092.88
28.05	1209.98	1093.4
28.07	1212.11	1095.53
28.09	1213.43	1096.86
28.1	1216.02	1099.44
28.12	1216.04	1099.46
28.14	1215.04	1098.46
28.15	1213.87	1097.29
28.17	1212.94	1096.36
28.19	1213.81	1097.23
28.2	1213.56	1096.98
28.22	1212.62	1096.04
28.24	1211.6	1095.02
28.25	1212.16	1095.58
28.27	1212.43	1095.85
28.29	1213.35	1096.77
28.3	1211.71	1095.13
28.32	1211.26	1094.68
28.34	1212.41	1095.83
28.35	1214.08	1097.5
28.37	1215.15	1098.57
28.39	1213.34	1096.76
28.4	1211.76	1095.18
28.42	1209.6	1093.02
28.44	1210.75	1094.17
28.45	1212.22	1095.64
28.47	1213.54	1096.96
28.49	1213.74	1097.16
28.5	1212.49	1095.91
28.52	1212.31	1095.73
28.54	1211.7	1095.12
28.55	1213.46	1096.88
28.57	1211.98	1095.4
28.59	1212.02	1095.44
28.6	1211.67	1095.1
28.62	1212.46	1095.88
28.64	1212.99	1096.41
28.65	1214.58	1098
28.67	1216.61	1100.03
28.69	1217.96	1101.39
28.7	1218.55	1101.97
28.72	1218.79	1102.21
28.74	1217.49	1100.91
28.75	1218.98	1102.4
28.77	1219.84	1103.26
28.79	1220.67	1104.09
28.8	1219.32	1102.74
28.82	1219.49	1102.91
28.84	1218.27	1101.69
28.85	1216.82	1100.24
28.87	1215.76	1099.18
28.89	1215.74	1099.16
28.9	1217.43	1100.85
28.92	1219.24	1102.67
28.94	1221.11	1104.53
28.95	1220.56	1103.98
28.97	1218.44	1101.86
28.99	1217.09	1100.51
29	1215.08	1098.5
29.02	1214.53	1097.95
29.04	1214.29	1097.71
29.05	1215.64	1099.06
29.07	1215.76	1099.18
29.09	1217.93	1101.36
29.1	1218.67	1102.09
29.12	1218.69	1102.11
29.14	1217.52	1100.94
29.15	1217.47	1100.89
29.17	1218.1	1101.52
29.19	1219.23	1102.65
29.2	1219.99	1103.41
29.22	1220.01	1103.43
29.24	1221.34	1104.76
29.25	1223.27	1106.69
29.27	1224.61	1108.03
29.29	1224.36	1107.78
29.3	1223.04	1106.46
29.32	1220.63	1104.05
29.34	1219.59	1103.01
29.35	1219.38	1102.8
29.37	1219.95	1103.37
29.39	1221.7	1105.13
29.4	1223.19	1106.61
29.42	1223.17	1106.59
29.44	1223.44	1106.86
29.45	1225.66	1109.08
29.47	1227.36	1110.78
29.49	1229.74	1113.16
29.5	1231.34	1114.76
29.52	1231.78	1115.2
29.54	1231.11	1114.53
29.55	1230.6	1114.02
29.57	1229.08	1112.5
29.59	1228.59	1112.01
29.6	1229.12	1112.54
29.62	1230.58	1114
29.64	1230.7	1114.12
29.65	1231.65	1115.07
29.67	1231.48	1114.9
29.69	1232.17	1115.59
29.7	1232.23	1115.65
29.72	1233.54	1116.96
29.74	1233.37	1116.79
29.75	1233.94	1117.36
29.77	1233.11	1116.53
29.79	1231.96	1115.38
29.8	1231.72	1115.15
29.82	1233.17	1116.6
29.84	1235.59	1119.01
29.85	1237.17	1120.59
29.87	1237.76	1121.18
29.89	1236.44	1119.86
29.9	1236.4	1119.83
29.92	1234.95	1118.37
29.94	1233.81	1117.23
29.95	1232.65	1116.07
29.97	1232.79	1116.21
29.99	1233.93	1117.35
30	1236.38	1119.8
30.02	1237.23	1120.65
30.04	1237.96	1121.38
30.05	1238.77	1122.19
30.07	1238.03	1121.45
30.09	1236.1	1119.52
30.1	1235.18	1118.6
30.12	1235.47	1118.89
30.14	1236.99	1120.41
30.15	1240.16	1123.58
30.17	1241.9	1125.32
30.19	1241.77	1125.19
30.2	1241.33	1124.75
30.22	1241.53	1124.95
30.24	1241.79	1125.21
30.25	1243.57	1126.99
30.27	1246.14	1129.56
30.29	1246.88	1130.3
30.3	1246.32	1129.74
30.32	1246.86	1130.28
30.34	1245.56	1128.98
30.35	1244.12	1127.55
30.37	1241.99	1125.41
30.39	1240.15	1123.57
30.4	1240.26	1123.68
30.42	1243.32	1126.74
30.44	1246.01	1129.43
30.45	1248.79	1132.21
30.47	1250.35	1133.77
30.49	1251.33	1134.75
30.5	1250.92	1134.34
30.52	1251.77	1135.19
30.54	1249.78	1133.2
30.55	1249.19	1132.61
30.57	1248.65	1132.07
30.59	1249.2	1132.62
30.6	1251	1134.42
30.62	1253.38	1136.8
30.64	1253.65	1137.08
30.65	1254.38	1137.8
30.67	1255.47	1138.9
30.69	1257.56	1140.98
30.7	1257.72	1141.14
30.72	1257.6	1141.02
30.74	1255.38	1138.8
30.75	1256.59	1140.01
30.77	1258.66	1142.08
30.79	1260.82	1144.24
30.8	1263.21	1146.63
30.82	1264.96	1148.38
30.84	1267.07	1150.49
30.85	1268.18	1151.6
30.87	1269.23	1152.65
30.89	1267.54	1150.96
30.9	1267.18	1150.6
30.92	1267.18	1150.6
30.94	1268.33	1151.75
30.95	1270.3	1153.72
30.97	1272.6	1156.02
30.99	1272.77	1156.19
31	1271.9	1155.32
31.02	1271.24	1154.66
31.04	1270.09	1153.51
31.05	1271.59	1155.01
31.07	1273.42	1156.84
31.09	1276.62	1160.04
31.1	1278.19	1161.61
31.12	1279.4	1162.82
31.14	1277.67	1161.09
31.15	1277.7	1161.12
31.17	1279.03	1162.45
31.19	1281.4	1164.82
31.2	1282.23	1165.65
31.22	1280.3	1163.72
31.24	1278.3	1161.72
31.25	1279.43	1162.85
31.27	1280.54	1163.96
31.29	1282.48	1165.9
31.3	1279.78	1163.2
31.32	1278.05	1161.47
31.34	1276.96	1160.38
31.35	1278.91	1162.33
31.37	1279.99	1163.41
31.39	1279.23	1162.65
31.4	1277.45	1160.87
31.42	1275.45	1158.87
31.44	1276.6	1160.02
31.45	1275.81	1159.23
31.47	1276.62	1160.04
31.49	1279.21	1162.63
31.5	1280.2	1163.63
31.52	1280.82	1164.24
31.54	1280.69	1164.11
31.55	1282.25	1165.67
31.57	1285.07	1168.49
31.59	1290.38	1173.8
31.6	1294.7	1178.12
31.62	1298.18	1181.6
31.64	1299.81	1183.23
31.65	1302.58	1186
31.67	1300.02	1183.44
31.69	1299.72	1183.14
31.7	1297.54	1180.96
31.72	1299.67	1183.09
31.74	1299.86	1183.28
31.75	1304.03	1187.45
31.77	1305.58	1189
31.79	1308.84	1192.26
31.8	1311.22	1194.65
31.82	1316.03	1199.45
31.84	1323.17	1206.59
31.85	1328.68	1212.1
31.87	1330.96	1214.38
31.89	1330.7	1214.12
31.9	1330.41	1213.83
31.92	1332.53	1215.95
31.94	1337.28	1220.7
31.95	1342.81	1226.23
31.97	1347.42	1230.85
31.99	1352.17	1235.59
32	1354.3	1237.72
32.02	1357.32	1240.74
32.04	1356.11	1239.53
32.05	1356.64	1240.06
32.07	1356.23	1239.65
32.09	1357.01	1240.43
32.1	1361.82	1245.24
32.12	1367.68	1251.1
32.14	1371.63	1255.05
32.15	1371.39	1254.81
32.17	1363.85	1247.27
32.19	1344.99	1228.41
32.2	1324.63	1208.05
32.22	1307.42	1190.84
32.24	1297.32	1180.74
32.25	1296.2	1179.62
32.27	1299.57	1182.99
32.29	1301.84	1185.26
32.3	1305	1188.42
32.32	1309.98	1193.4
32.34	1312.42	1195.84
32.35	1315.7	1199.12
32.37	1317.5	1200.92
32.39	1320.33	1203.75
32.4	1321.26	1204.68
32.42	1323.94	1207.36
32.44	1323.56	1206.98
32.45	1325.02	1208.44
32.47	1324.41	1207.84
32.49	1324.47	1207.89
32.5	1323.5	1206.92
32.52	1323.53	1206.95
32.54	1322.87	1206.29
32.55	1324.83	1208.25
32.57	1323.61	1207.03
32.59	1324.44	1207.86
32.6	1323.37	1206.79
32.62	1322.85	1206.27
32.64	1318.6	1202.02
32.65	1315.12	1198.54
32.67	1310.08	1193.5
32.69	1309.41	1192.83
32.7	1311.08	1194.5
32.72	1313.79	1197.21
32.74	1318	1201.42
32.75	1320.56	1203.98
32.77	1322.99	1206.41
32.79	1323.93	1207.35
32.8	1326.02	1209.44
32.82	1324.81	1208.23
32.84	1323.75	1207.17
32.85	1323.43	1206.85
32.87	1320.05	1203.47
32.89	1321.88	1205.3
32.9	1320	1203.42
32.92	1317.71	1201.13
32.94	1311.3	1194.72
32.95	1299.53	1182.95
32.97	1295.3	1178.72
32.99	1297.24	1180.66
33	1307.76	1191.18
33.02	1315.29	1198.71
33.04	1322.74	1206.16
33.05	1318.62	1202.04
33.07	1317.13	1200.55
33.09	1317.54	1200.96
33.1	1310.77	1194.19
33.12	1310.92	1194.35
33.14	1311.56	1194.98
33.15	1313.82	1197.24
33.17	1318.33	1201.75
33.19	1316.25	1199.67
33.2	1310.62	1194.04
33.22	1303.26	1186.68
33.24	1303.16	1186.59
33.25	1303.06	1186.48
33.27	1313.12	1196.54
33.29	1315.36	1198.78
33.3	1315.46	1198.88
33.32	1312.29	1195.71
33.34	1309.27	1192.69
33.35	1302.5	1185.92
33.37	1300.91	1184.33
33.39	1290.36	1173.78
33.4	1290.39	1173.82
33.42	1297.35	1180.77
33.44	1305.38	1188.8
33.45	1305.19	1188.61
33.47	1301.13	1184.55
33.49	1287.25	1170.67
33.5	1277.35	1160.77
33.52	1276.61	1160.03
33.54	1277.69	1161.11
33.55	1279.68	1163.1
33.57	1279.89	1163.31
33.59	1275.44	1158.86
33.6	1280.69	1164.11
33.62	1296.16	1179.58
33.64	1310.48	1193.9
33.65	1309.57	1192.99
33.67	1290.52	1173.94
33.69	1277.22	1160.64
33.7	1274.17	1157.59
33.72	1292.66	1176.08
33.74	1306.15	1189.57
33.75	1312.56	1195.98
33.77	1299.14	1182.56
33.79	1287.79	1171.21
33.8	1279.42	1162.84
33.82	1291.08	1174.5
33.84	1301.97	1185.39
33.85	1311.72	1195.14
33.87	1308.82	1192.24
33.89	1300.6	1184.02
33.9	1296.7	1180.12
33.92	1296.82	1180.24
33.94	1299.63	1183.05
33.95	1295.36	1178.78
33.97	1299.77	1183.19
33.99	1297.41	1180.83
34	1304.04	1187.46
34.02	1300.31	1183.73
34.04	1300.53	1183.95
34.05	1289.69	1173.11
34.07	1281.96	1165.38
34.09	1268.15	1151.57
34.1	1264.36	1147.78
34.12	1258.27	1141.69
34.14	1267.05	1150.47
[truncated: 832 more rows]

## Sheet: A1160_48_h_+_Fe_1
hour	BS	base-line-corrected BS
0.83	102.004	0.0886363
0.85	101.976	0.0603363
0.87	102.028	0.112336
0.88	102.22	0.304936
0.9	102.485	0.569936
0.92	102.722	0.807136
0.93	102.94	1.02484
0.95	102.876	0.960336
0.97	102.78	0.865136
0.98	102.518	0.603136
1	102.562	0.646436
1.02	102.662	0.746336
1.03	102.807	0.891636
1.05	102.865	0.949236
1.07	102.979	1.06394
1.08	102.848	0.933036
1.1	102.579	0.663436
1.12	102.609	0.693236
1.13	102.626	0.711136
1.15	102.504	0.588336
1.17	102.709	0.793436
1.18	103.111	1.19534
1.2	103.056	1.14094
1.22	103.154	1.23914
1.23	103.262	1.34714
1.25	103.261	1.34594
1.27	103.288	1.37304
1.28	103.643	1.72754
1.3	103.516	1.60114
1.32	103.518	1.60284
1.33	103.601	1.68574
1.35	103.691	1.77534
1.37	103.65	1.73524
1.38	103.867	1.95184
1.4	103.779	1.86394
1.42	103.637	1.72144
1.43	103.696	1.78064
1.45	103.638	1.72294
1.47	103.676	1.76104
1.48	103.807	1.89154
1.5	103.894	1.97874
1.52	103.727	1.81154
1.53	104.011	2.09604
1.55	103.863	1.94804
1.57	103.923	2.00764
1.58	103.978	2.06284
1.6	103.939	2.02354
1.62	103.773	1.85764
1.63	104.019	2.10364
1.65	103.77	1.85524
1.67	103.755	1.84004
1.68	103.849	1.93374
1.7	103.979	2.06354
1.72	104.05	2.13494
1.73	104.459	2.54354
1.75	104.483	2.56794
1.77	104.555	2.63934
1.78	104.56	2.64494
1.8	104.251	2.33584
1.82	104.144	2.22884
1.83	104.278	2.36324
1.85	104.425	2.50934
1.87	104.47	2.55514
1.88	104.535	2.62014
1.9	104.444	2.52844
1.92	104.699	2.78344
1.93	105.214	3.29854
1.95	105.126	3.21054
1.97	104.974	3.05884
1.98	104.907	2.99164
2	104.635	2.71924
2.02	104.83	2.91504
2.03	105.132	3.21644
2.05	105.199	3.28414
2.07	105.075	3.16004
2.08	105.293	3.37814
2.1	104.906	2.99074
2.12	104.793	2.87824
2.13	104.676	2.76064
2.15	104.502	2.58684
2.17	104.647	2.73194
2.18	105.099	3.18334
2.2	105.387	3.47204
2.22	105.618	3.70244
2.23	105.659	3.74334
2.25	105.594	3.67844
2.27	105.755	3.83974
2.28	106.042	4.12684
2.3	105.973	4.05764
2.32	106.053	4.13774
2.33	105.778	3.86294
2.35	105.582	3.66664
2.37	105.627	3.71224
2.38	105.461	3.54534
2.4	105.097	3.18214
2.42	105.03	3.11504
2.43	105.085	3.16944
2.45	105.205	3.28984
2.47	105.752	3.83694
2.48	105.665	3.74974
2.5	105.648	3.73304
2.52	105.75	3.83444
2.53	105.842	3.92664
2.55	105.691	3.77614
2.57	105.907	3.99164
2.58	105.601	3.68544
2.6	105.486	3.57034
2.62	105.717	3.80134
2.63	105.913	3.99804
2.65	106.126	4.21064
2.67	106.472	4.55664
2.68	106.276	4.36084
2.7	106.088	4.17254
2.72	106.265	4.35014
2.73	106.226	4.31094
2.75	106.494	4.57834
2.77	106.826	4.91034
2.78	106.94	5.02474
2.8	106.819	4.90324
2.82	106.934	5.01884
2.83	106.618	4.70224
2.85	106.724	4.80854
2.87	107.034	5.11874
2.88	106.818	4.90244
2.9	106.803	4.88744
2.92	106.728	4.81314
2.93	106.91	4.99464
2.95	107.068	5.15244
2.97	107.557	5.64164
2.98	107.293	5.37784
3	107.292	5.37644
3.02	107.081	5.16584
3.03	106.959	5.04374
3.05	107.18	5.26484
3.07	107.421	5.50614
3.08	107.533	5.61814
3.1	107.695	5.77974
3.12	107.673	5.75744
3.13	107.559	5.64424
3.15	107.677	5.76164
3.17	107.855	5.93984
3.18	107.902	5.98704
3.2	108.269	6.35404
3.22	108.481	6.56604
3.23	108.653	6.73814
3.25	108.853	6.93824
3.27	108.629	6.71404
3.28	108.516	6.60124
3.3	108.523	6.60814
3.32	108.624	6.70894
3.33	108.483	6.56794
3.35	108.632	6.71674
3.37	108.55	6.63494
3.38	108.763	6.84814
3.4	109.181	7.26594
3.42	109.261	7.34604
3.43	109.239	7.32394
3.45	109.378	7.46244
3.47	109.231	7.31574
3.48	109.203	7.28764
3.5	109.246	7.33054
3.52	109.099	7.18414
3.53	108.933	7.01774
3.55	109.107	7.19154
3.57	108.99	7.07454
3.58	109.289	7.37404
3.6	109.579	7.66344
3.62	109.615	7.69974
3.63	109.752	7.83664
3.65	110.182	8.26714
3.67	110.271	8.35564
3.68	110.555	8.63954
3.7	110.698	8.78254
3.72	110.473	8.55764
3.73	110.337	8.42204
3.75	110.469	8.55404
3.77	110.402	8.48694
3.78	110.715	8.80014
3.8	111.057	9.14184
3.82	111.06	9.14444
3.83	111.246	9.33034
3.85	111.405	9.48994
3.87	111.306	9.39054
3.88	111.225	9.30944
3.9	111.02	9.10514
3.92	110.906	8.99044
3.93	111.335	9.41944
3.95	111.745	9.82974
3.97	111.779	9.86424
3.98	111.921	10.0055
4	111.817	9.90154
4.02	111.906	9.99024
4.03	112.19	10.275
4.05	112.42	10.5049
4.07	112.534	10.6186
4.08	113.222	11.3066
4.1	113.293	11.3774
4.12	113.233	11.3174
4.13	113.041	11.1262
4.15	112.779	10.8642
4.17	112.674	10.7583
4.18	113.082	11.1664
4.2	113.256	11.3405
4.22	113.461	11.5454
4.23	113.539	11.6238
4.25	113.456	11.5411
4.27	113.181	11.2661
4.28	113.381	11.466
4.3	113.422	11.5068
4.32	113.901	11.9859
4.33	114.225	12.3092
4.35	114.32	12.4048
4.37	114.309	12.3937
4.38	114.258	12.343
4.4	114.272	12.3569
4.42	114.525	12.6099
4.43	114.97	13.0545
4.45	114.842	12.9265
4.47	114.9	12.9844
4.48	114.766	12.8508
4.5	114.547	12.6317
4.52	114.681	12.766
4.53	115.077	13.1618
4.55	115.331	13.4153
4.57	115.715	13.7994
4.58	116.064	14.1489
4.6	115.983	14.0676
4.62	116.031	14.1155
4.63	116.005	14.0898
4.65	115.931	14.0154
4.67	116.132	14.2162
4.68	116.344	14.4282
4.7	116.424	14.5092
4.72	116.61	14.6947
4.73	116.576	14.6606
4.75	116.587	14.6721
4.77	116.86	14.9446
4.78	117.269	15.3538
4.8	117.424	15.5086
4.82	118.002	16.0864
4.83	117.906	15.9903
4.85	118.023	16.1081
4.87	118.09	16.1747
4.88	118.286	16.3704
4.9	118.378	16.463
4.92	118.805	16.8899
4.93	118.696	16.7811
4.95	118.522	16.6062
4.97	118.469	16.5542
4.98	118.193	16.2774
5	118.192	16.2764
5.02	118.368	16.4524
5.03	118.333	16.4178
5.05	118.412	16.4969
5.07	118.531	16.6162
5.08	118.504	16.5887
5.1	118.591	16.6754
5.12	118.881	16.9657
5.13	118.787	16.8717
5.15	118.81	16.8946
5.17	118.764	16.8486
5.18	118.683	16.7678
5.2	118.815	16.8998
5.22	119.062	17.1472
5.23	119.148	17.233
5.25	119.373	17.4574
5.27	119.537	17.6217
5.28	119.55	17.6345
5.3	119.71	17.7949
5.32	119.847	17.9316
5.33	119.874	17.9583
5.35	119.943	18.0279
5.37	119.85	17.9342
5.38	119.68	17.7642
5.4	119.793	17.8777
5.42	119.992	18.077
5.43	120.049	18.1335
5.45	119.996	18.0808
5.47	119.635	17.7201
5.48	119.302	17.3869
5.5	119.499	17.5841
5.52	119.739	17.824
5.53	120.056	18.1405
5.55	120.239	18.3241
5.57	120.15	18.2351
5.58	119.964	18.0484
5.6	120.003	18.0873
5.62	120.118	18.2031
5.63	120.291	18.3761
5.65	120.688	18.7722
5.67	120.516	18.6011
5.68	120.583	18.6676
5.7	120.654	18.7386
5.72	120.963	19.0476
5.73	121.271	19.3555
5.75	121.561	19.6457
5.77	121.234	19.3192
5.78	120.974	19.0586
5.8	120.765	18.8499
5.82	120.601	18.6861
5.83	120.76	18.8452
5.85	120.937	19.022
5.87	121.037	19.1213
5.88	120.972	19.0563
5.9	121.01	19.0952
5.92	120.896	18.9805
5.93	121.092	19.1766
5.95	121.314	19.3984
5.97	121.384	19.4691
5.98	121.571	19.6557
6	121.586	19.6709
6.02	121.464	19.5488
6.03	121.089	19.1738
6.05	121.012	19.0964
6.07	120.859	18.9438
6.08	121.209	19.2935
6.1	121.26	19.3448
6.12	121.522	19.6071
6.13	121.718	19.803
6.15	122.114	20.1984
6.17	122.027	20.1115
6.18	122.252	20.3366
6.2	121.985	20.0697
6.22	122.259	20.3437
6.23	123.107	21.1917
6.25	123.934	22.0187
6.27	124.412	22.497
6.28	124.631	22.7154
6.3	124.322	22.4071
6.32	123.96	22.0449
6.33	124.244	22.329
6.35	124.331	22.416
6.37	124.424	22.5082
6.38	124.504	22.5892
6.4	124.388	22.4727
6.42	124.31	22.3947
6.43	124.682	22.7665
6.45	124.823	22.9079
6.47	125.069	23.1534
6.48	125.168	23.2524
6.5	124.897	22.9821
6.52	124.809	22.8934
6.53	125.018	23.1024
6.55	124.983	23.0678
6.57	124.93	23.0142
6.58	125.115	23.1992
6.6	124.951	23.0357
6.62	125.137	23.2217
6.63	125.424	23.5083
6.65	125.327	23.4117
6.67	125.415	23.4995
6.68	125.556	23.6411
6.7	125.595	23.6793
6.72	125.586	23.6705
6.73	125.541	23.6262
6.75	125.365	23.4495
6.77	125.591	23.6757
6.78	125.811	23.8959
6.8	125.742	23.8266
6.82	125.705	23.7899
6.83	125.582	23.6666
6.85	125.511	23.5953
6.87	125.835	23.9192
6.88	125.985	24.0695
6.9	126.145	24.2297
6.92	126.499	24.5834
6.93	126.665	24.7496
6.95	126.724	24.809
6.97	126.933	25.0175
6.98	126.715	24.7992
7	126.489	24.5733
7.02	126.578	24.6625
7.03	126.53	24.6145
7.05	126.516	24.6007
7.07	126.775	24.86
7.08	126.781	24.8659
7.1	126.692	24.7764
7.12	126.938	25.0228
7.13	126.686	24.7707
7.15	126.908	24.9926
7.17	127.216	25.301
7.18	127.507	25.5916
7.2	127.488	25.573
7.22	127.672	25.7569
7.23	127.638	25.7223
7.25	127.977	26.0615
7.27	128.214	26.2982
7.28	127.969	26.0535
7.3	127.737	25.8215
7.32	128.001	26.0862
7.33	128.383	26.4675
7.35	129.405	27.49
7.37	130.27	28.3547
7.38	130.585	28.6698
7.4	130.746	28.8308
7.42	130.676	28.7605
7.43	130.387	28.4718
7.45	130.483	28.5682
7.47	130.545	28.6296
7.48	130.548	28.6324
7.5	130.756	28.8405
7.52	130.747	28.8313
7.53	130.35	28.4345
7.55	130.481	28.5661
7.57	130.41	28.4945
7.58	130.471	28.5557
7.6	130.722	28.8065
7.62	130.506	28.5902
7.63	129.986	28.0708
7.65	129.769	27.8538
7.67	129.442	27.5269
7.68	129.147	27.2312
7.7	129.13	27.2145
7.72	128.78	26.8645
7.73	128.494	26.5789
7.75	128.392	26.4768
7.77	128.077	26.1613
7.78	127.589	25.6737
7.8	127.255	25.3396
7.82	126.762	24.8466
7.83	126.544	24.629
7.85	126.41	24.4945
7.87	125.946	24.0309
7.88	124.821	22.9061
7.9	123.251	21.3359
7.92	121.158	19.2428
7.93	119.327	17.4117
7.95	117.964	16.049
7.97	117.074	15.1591
7.98	116.881	14.9656
8	116.726	14.8107
8.02	116.418	14.503
8.03	116.049	14.1333
8.05	115.398	13.4831
8.07	114.602	12.6867
8.08	114.07	12.1542
8.1	113.546	11.6311
8.12	112.785	10.8702
8.13	112.599	10.6841
8.15	112.328	10.4131
8.17	112.033	10.1179
8.18	112.03	10.1144
8.2	111.632	9.71664
8.22	111.188	9.27264
8.23	111.012	9.09644
8.25	110.788	8.87254
8.27	110.558	8.64244
8.28	110.623	8.70754
8.3	110.295	8.38014
8.32	110.012	8.09714
8.33	109.716	7.80044
8.35	109.303	7.38814
8.37	109.124	7.20824
8.38	109.175	7.25984
8.4	109.005	7.09014
8.42	109.019	7.10334
8.43	109.033	7.11804
8.45	108.771	6.85534
8.47	108.924	7.00824
8.48	109.182	7.26714
8.5	109.314	7.39884
8.52	109.411	7.49584
8.53	109.404	7.48894
8.55	109.047	7.13204
8.57	109.113	7.19784
8.58	109.168	7.25264
8.6	109.048	7.13294
8.62	108.819	6.90324
8.63	108.482	6.56714
8.65	107.756	5.84034
8.67	107.658	5.74234
8.68	107.716	5.80124
8.7	108.056	6.14124
8.72	108.632	6.71694
8.73	108.835	6.92014
8.75	108.624	6.70874
8.77	108.669	6.75354
8.78	108.601	6.68594
8.8	108.7	6.78464
8.82	108.971	7.05574
8.83	108.957	7.04204
8.85	108.883	6.96794
8.87	109.151	7.23584
8.88	109.271	7.35594
8.9	109.552	7.63724
8.92	109.844	7.92904
8.93	109.802	7.88644
8.95	109.893	7.97814
8.97	109.982	8.06684
8.98	109.913	7.99794
9	110.169	8.25354
9.02	110.588	8.67244
9.03	110.673	8.75734
9.05	110.858	8.94264
9.07	110.884	8.96894
9.08	110.814	8.89844
9.1	111.482	9.56644
9.12	112.258	10.3429
9.13	112.862	10.9465
9.15	113.371	11.456
9.17	113.537	11.6212
9.18	113.382	11.4665
9.2	113.802	11.8863
9.22	114.402	12.4864
9.23	114.807	12.8914
9.25	115.546	13.6308
9.27	115.916	14.0003
9.28	116.368	14.4525
9.3	116.746	14.8306
9.32	117.049	15.1338
9.33	117.134	15.2183
9.35	117.607	15.6919
9.37	117.759	15.8439
9.38	118.018	16.1027
9.4	118.342	16.427
9.42	118.751	16.836
9.43	119.229	17.3134
9.45	120.096	18.1803
9.47	120.526	18.611
9.48	121.29	19.3751
9.5	122.127	20.2118
9.52	122.532	20.6164
9.53	122.543	20.6276
9.55	122.419	20.5042
9.57	122.376	20.4608
9.58	122.903	20.988
9.6	124.025	22.1092
9.62	125.216	23.3006
9.63	127.469	25.554
9.65	129.478	27.5632
9.67	130.567	28.6515
9.68	130.651	28.7357
9.7	129.895	27.9796
9.72	128.955	27.0398
9.73	129.059	27.1441
9.75	129.653	27.7378
9.77	130.54	28.6247
9.78	132.38	30.4646
9.8	134.62	32.7044
9.82	136.966	35.0512
9.83	140.096	38.1809
9.85	143.032	41.1166
9.87	146.122	44.207
9.88	148.97	47.0546
9.9	151.383	49.4675
9.92	154.036	52.1212
9.93	157.668	55.7523
9.95	161.796	59.881
9.97	166.122	64.2065
9.98	170.414	68.4983
10	173.585	71.6698
10.02	176.703	74.7877
10.03	179.454	77.5385
10.05	181.909	79.9934
10.07	184.435	82.5194
10.08	187.313	85.3976
10.1	190.025	88.1097
10.12	193.076	91.161
10.13	195.981	94.0652
10.15	198.482	96.5666
10.17	201.317	99.4018
10.18	204.088	102.172
10.2	206.843	104.928
10.22	209.741	107.826
10.23	212.134	110.218
10.25	214.174	112.259
10.27	216.466	114.551
10.28	218.97	117.055
10.3	221.37	119.455
10.32	224.351	122.436
10.33	225.847	123.932
10.35	226.441	124.526
10.37	226.843	124.928
10.38	226.849	124.934
10.4	226.777	124.862
10.42	223.613	121.698
10.43	217.754	115.838
10.45	209.994	108.079
10.47	204.607	102.691
10.48	201.198	99.2831
10.5	200.883	98.9678
10.52	200.46	98.5447
10.53	200.031	98.1153
10.55	199.939	98.0232
10.57	199.96	98.045
10.58	199.95	98.0344
10.6	200.269	98.3539
10.62	200.441	98.5253
10.63	200.413	98.4981
10.65	200.669	98.7541
10.67	200.295	98.3799
10.68	200.074	98.1588
10.7	200.362	98.4466
10.72	200.702	98.7866
10.73	200.992	99.0768
10.75	201.3	99.3844
10.77	201.037	99.1215
10.78	200.357	98.4416
10.8	199.983	98.0673
10.82	199.201	97.2856
10.83	198.612	96.6966
10.85	198.311	96.3954
10.87	197.711	95.7955
10.88	198.714	96.7992
10.9	200.324	98.4086
10.92	202.55	100.635
10.93	204.536	102.621
10.95	206.331	104.416
10.97	207.154	105.239
10.98	208.934	107.019
11	210.394	108.478
11.02	211.335	109.42
11.03	212.657	110.742
11.05	214.194	112.279
11.07	215.854	113.939
11.08	218.034	116.119
11.1	219.629	117.713
11.12	220.796	118.88
11.13	222.319	120.404
11.15	223.74	121.824
11.17	225.408	123.492
11.18	227.305	125.39
11.2	229.246	127.331
11.22	230.734	128.818
11.23	232.776	130.861
11.25	233.967	132.052
11.27	235.281	133.366
11.28	236.496	134.581
11.3	237.954	136.039
11.32	239.294	137.379
11.33	241.152	139.237
11.35	242.808	140.892
11.37	245.038	143.123
11.38	247.653	145.738
11.4	250.019	148.103
11.42	251.854	149.939
11.43	253.153	151.237
11.45	254.155	152.24
11.47	255.807	153.892
11.48	257.47	155.555
11.5	259.076	157.161
11.52	260.473	158.557
11.53	261.999	160.084
11.55	263.129	161.213
11.57	264.866	162.951
11.58	266.541	164.626
11.6	268.368	166.453
11.62	270.66	168.745
11.63	273.149	171.234
11.65	275.244	173.329
11.67	277.748	175.833
11.68	279.757	177.842
11.7	281.81	179.894
11.72	283.744	181.829
11.73	286.171	184.256
11.75	288.107	186.191
11.77	290.55	188.635
11.78	292.547	190.632
11.8	294.467	192.552
11.82	296.642	194.727
11.83	299.388	197.473
11.85	302.127	200.212
11.87	305.235	203.32
11.88	307.267	205.352
11.9	309.263	207.348
11.92	310.94	209.024
11.93	313.398	211.483
11.95	315.513	213.598
11.97	317.742	215.827
11.98	319.25	217.335
12	321.766	219.851
12.02	324.269	222.354
12.03	326.894	224.979
12.05	328.856	226.941
12.07	330.958	229.043
12.08	332.446	230.53
12.1	334.529	232.614
12.12	336.33	234.415
12.13	338.167	236.252
12.15	340.25	238.335
12.17	342.408	240.493
12.18	344.043	242.128
12.2	346.109	244.194
12.22	348.056	246.141
12.23	350.257	248.341
12.25	352.305	250.39
12.27	354.03	252.115
12.28	355.19	253.275
12.3	356.742	254.826
12.32	358.254	256.339
12.33	360.246	258.331
12.35	362.7	260.785
12.37	364.714	262.799
12.38	366.663	264.747
12.4	368.824	266.909
12.42	370.674	268.759
12.43	372.838	270.922
12.45	375.522	273.606
12.47	378.245	276.33
12.48	381.334	279.419
12.5	384.148	282.233
12.52	387.091	285.176
12.53	389.911	287.996
12.55	393.219	291.303
12.57	395.613	293.697
12.58	398.128	296.213
12.6	400.447	298.531
12.62	403.359	301.444
12.63	406.692	304.776
12.65	410.362	308.447
12.67	414.488	312.573
12.68	418.531	316.616
12.7	423.031	321.116
12.72	426.249	324.334
12.73	429.521	327.606
12.75	432.077	330.162
12.77	435.65	333.735
12.78	438.695	336.779
12.8	442.237	340.321
12.82	445.013	343.098
12.83	447.668	345.753
12.85	450.333	348.418
12.87	453.72	351.805
12.88	456.475	354.559
12.9	459.061	357.146
12.92	460.709	358.794
12.93	463.22	361.305
12.95	465.691	363.776
12.97	469.627	367.712
12.98	471.98	370.064
13	475.023	373.108
13.02	477.44	375.525
13.03	481.272	379.357
13.05	488.699	386.784
13.07	496.993	395.078
13.08	503.613	401.698
13.1	506.744	404.829
13.12	507.5	405.585
13.13	505.368	403.453
13.15	505.814	403.898
13.17	507.485	405.569
13.18	510.941	409.026
13.2	515.712	413.796
13.22	519.678	417.763
13.23	520.65	418.734
13.25	521.739	419.824
13.27	523.579	421.664
13.28	526.569	424.654
13.3	531.411	429.496
13.32	536.065	434.149
13.33	539.075	437.16
13.35	541.157	439.242
13.37	542.277	440.362
13.38	543.804	441.889
13.4	546.582	444.667
13.42	548.554	446.639
13.43	550.459	448.543
13.45	551.842	449.927
13.47	554.294	452.379
13.48	558.227	456.312
13.5	563.818	461.903
13.52	566.132	464.217
13.53	568.852	466.936
13.55	569.487	467.571
13.57	570.927	469.012
13.58	571.423	469.508
13.6	573.552	471.637
13.62	572.623	470.707
13.63	573.948	472.033
13.65	576.353	474.437
13.67	582.424	480.509
13.68	586.173	484.258
13.7	589.873	487.958
13.72	590.684	488.769
13.73	592.949	491.034
13.75	595.395	493.48
13.77	599.068	497.153
13.78	598.452	496.537
13.8	598.181	496.266
13.82	597.36	495.445
13.83	598.262	496.347
13.85	599.188	497.272
13.87	601.983	500.068
13.88	603.628	501.712
13.9	606.73	504.815
13.92	608.573	506.658
13.93	610.553	508.638
13.95	611.711	509.796
13.97	615.386	513.471
13.98	618.078	516.163
14	621.622	519.707
14.02	623.947	522.032
14.03	627.235	525.32
14.05	629.525	527.61
14.07	632.342	530.427
14.08	634.249	532.333
14.1	636.451	534.536
14.12	639.176	537.261
14.13	641.285	539.37
14.15	642.254	540.339
14.17	642.848	540.933
14.18	643.729	541.814
14.2	645.846	543.931
14.22	648.244	546.328
14.23	651.255	549.34
14.25	653.963	552.048
14.27	657.217	555.302
14.28	659.413	557.497
14.3	661.642	559.727
14.32	662.53	560.615
14.33	663.934	562.019
14.35	665.812	563.897
14.37	669.871	567.956
14.38	674.113	572.198
14.4	678.933	577.018
14.42	681.129	579.214
14.43	683.001	581.086
14.45	682.725	580.81
14.47	684.652	582.737
14.48	685.009	583.093
14.5	689.013	587.097
14.52	690.664	588.749
14.53	694.807	592.892
14.55	695.459	593.544
14.57	697.574	595.659
14.58	697.69	595.775
14.6	700.684	598.768
14.62	703.39	601.475
14.63	707.134	605.218
14.65	710.279	608.364
14.67	710.554	608.639
14.68	711.038	609.123
14.7	711.165	609.25
14.72	714.107	612.192
14.73	717.403	615.488
14.75	720.55	618.635
14.77	722.263	620.348
14.78	725.343	623.428
14.8	729.774	627.859
14.82	734.699	632.784
14.83	739.374	637.458
14.85	742.12	640.205
14.87	744.342	642.427
14.88	745.742	643.827
14.9	746.769	644.854
14.92	748.411	646.496
14.93	751.459	649.544
14.95	755.048	653.133
14.97	759.474	657.558
14.98	763.428	661.513
15	767.599	665.683
15.02	773.855	671.94
15.03	780.563	678.648
15.05	783.269	681.354
15.07	782.601	680.686
15.08	779.657	677.742
15.1	776.037	674.122
15.12	775.941	674.025
15.13	778.4	676.485
15.15	780.687	678.772
15.17	784.235	682.319
15.18	788.954	687.038
15.2	794.298	692.383
15.22	797.63	695.715
15.23	799.627	697.711
15.25	798.074	696.159
15.27	797.893	695.978
15.28	797.339	695.423
15.3	800.834	698.918
15.32	803.186	701.271
15.33	806.723	704.808
15.35	808.882	706.966
15.37	812.682	710.766
15.38	815.661	713.746
15.4	819.643	717.728
15.42	823.018	721.103
15.43	825.303	723.388
15.45	826.708	724.792
15.47	829.72	727.805
15.48	836.313	734.398
15.5	842.821	740.905
15.52	848.943	747.028
15.53	851.944	750.029
15.55	853.448	751.533
15.57	855.621	753.706
15.58	860.978	759.063
15.6	866.717	764.802
15.62	872.778	770.863
15.63	876.331	774.415
15.65	878.66	776.745
15.67	879.787	777.872
15.68	884.261	782.346
15.7	890.086	788.171
15.72	897.104	795.189
15.73	902.183	800.268
15.75	906.048	804.133
15.77	908.722	806.807
15.78	913.197	811.282
15.8	918.795	816.879
15.82	922.226	820.311
15.83	924.031	822.116
15.85	925.148	823.233
15.87	926.645	824.73
15.88	930.388	828.472
15.9	935.61	833.695
15.92	939.823	837.908
15.93	942.66	840.745
15.95	945.974	844.059
15.97	946.963	845.048
15.98	949.295	847.38
16	951.843	849.927
16.02	957.029	855.114
16.03	962.032	860.117
16.05	967.494	865.578
16.07	971.133	869.218
16.08	973.015	871.1
16.1	975.263	873.347
16.12	976.928	875.013
16.13	980.197	878.282
16.15	980.916	879.001
16.17	982.187	880.272
16.18	981.811	879.895
16.2	983.588	881.673
16.22	985.344	883.429
16.23	987.889	885.973
16.25	989.994	888.079
16.27	993.367	891.452
16.28	995.457	893.542
16.3	997.022	895.107
16.32	996.128	894.212
16.33	994.677	892.762
16.35	995.356	893.441
16.37	997.072	895.157
16.38	998.562	896.647
16.4	999.244	897.329
16.42	998.095	896.18
16.43	997.352	895.437
16.45	998.166	896.251
16.47	1001.64	899.725
16.48	1003.69	901.774
16.5	1004.45	902.532
16.52	1002.08	900.169
16.53	999.749	897.834
16.55	999.083	897.168
16.57	1000.17	898.26
16.58	1001.72	899.807
16.6	1002.45	900.537
16.62	1002.72	900.808
16.63	1001.89	899.978
16.65	1002.71	900.791
16.67	1004.65	902.74
16.68	1006.63	904.717
16.7	1007.35	905.438
16.72	1008.39	906.476
16.73	1007.84	905.925
16.75	1010.36	908.446
16.77	1012.67	910.756
16.78	1016.25	914.333
16.8	1019.04	917.122
16.82	1022.41	920.493
16.83	1024.57	922.654
16.85	1026.89	924.971
16.87	1028.24	926.324
16.88	1031.13	929.215
16.9	1033.6	931.689
16.92	1035.51	933.596
16.93	1035.98	934.069
16.95	1037.2	935.283
16.97	1038.98	937.069
16.98	1042.25	940.334
17	1047.35	945.435
17.02	1052.37	950.45
17.03	1056.99	955.071
17.05	1061.15	959.239
17.07	1065.07	963.154
17.08	1069.85	967.939
17.1	1074.96	973.049
17.12	1079.32	977.402
17.13	1081.1	979.184
17.15	1083.99	982.079
17.17	1087.43	985.518
17.18	1093.28	991.364
17.2	1098.36	996.442
17.22	1102.48	1000.57
17.23	1105.39	1003.47
17.25	1109.17	1007.26
17.27	1113.27	1011.35
17.28	1116.5	1014.58
17.3	1120.15	1018.23
17.32	1126.13	1024.22
17.33	1131.15	1029.24
17.35	1135.47	1033.55
17.37	1138.04	1036.13
17.38	1138.81	1036.89
17.4	1139.57	1037.66
17.42	1142.77	1040.85
17.43	1144.3	1042.39
17.45	1143.9	1041.98
17.47	1145.43	1043.52
17.48	1145.52	1043.6
17.5	1147.75	1045.83
17.52	1149.7	1047.78
17.53	1154.54	1052.62
17.55	1156.57	1054.65
17.57	1159.88	1057.96
17.58	1159.46	1057.55
17.6	1159.92	1058.01
17.62	1159.24	1057.33
17.63	1160.62	1058.7
17.65	1164.3	1062.39
17.67	1167.14	1065.23
17.68	1171.27	1069.36
17.7	1173.37	1071.45
17.72	1176.05	1074.14
17.73	1176.69	1074.77
17.75	1180.64	1078.73
17.77	1182.87	1080.95
17.78	1184.14	1082.23
17.8	1187.08	1085.16
17.82	1187.63	1085.71
17.83	1190.79	1088.88
17.85	1192.6	1090.68
17.87	1196.31	1094.4
17.88	1198.89	1096.97
17.9	1204.22	1102.31
17.92	1207.66	1105.74
17.93	1212.11	1110.19
17.95	1216.07	1114.16
17.97	1218.19	1116.27
17.98	1222.1	1120.19
18	1225.14	1123.22
18.02	1228.97	1127.05
18.03	1231.95	1130.03
18.05	1235.36	1133.44
18.07	1237.38	1135.46
18.08	1240.33	1138.41
18.1	1243.45	1141.54
18.12	1247.22	1145.3
18.13	1254.17	1152.25
18.15	1260.28	1158.37
18.17	1266.59	1164.67
18.18	1269.41	1167.5
18.2	1272.95	1171.03
18.22	1277.95	1176.04
18.23	1286.57	1184.65
18.25	1295.03	1193.12
18.27	1306.17	1204.25
18.28	1315.15	1213.23
18.3	1324.8	1222.89
18.32	1330.27	1228.36
18.33	1332.58	1230.67
18.35	1329.02	1227.1
18.37	1326.95	1225.04
18.38	1325.07	1223.15
18.4	1320.23	1218.32
18.42	1313.25	1211.33
18.43	1304.51	1202.6
18.45	1300.64	1198.72
18.47	1301.21	1199.29
18.48	1310.17	1208.25
18.5	1324.12	1222.21
18.52	1330.47	1228.55
18.53	1334.34	1232.42
18.55	1332.53	1230.62
18.57	1340.04	1238.13
18.58	1349	1247.09
18.6	1362.12	1260.2
18.62	1363.78	1261.87
18.63	1359.94	1258.03
18.65	1347.94	1246.02
18.67	1334.97	1233.05
18.68	1322.26	1220.35
18.7	1310.94	1209.02
18.72	1307.84	1205.92
18.73	1321.96	1220.05
18.75	1345.95	1244.03
18.77	1374.44	1272.53
18.78	1398.59	1296.67
18.8	1412.54	1310.63
18.82	1415.25	1313.34
18.83	1418.67	1316.75
18.85	1420.43	1318.51
18.87	1416.49	1314.57
18.88	1409.83	1307.91
18.9	1403.25	1301.33
18.92	1398.5	1296.58
18.93	1398.68	1296.76
18.95	1402.52	1300.61
18.97	1408.47	1306.56
18.98	1415.85	1313.94
19	1422.09	1320.18
19.02	1424.71	1322.8
19.03	1426.12	1324.2
19.05	1427.85	1325.94
19.07	1431.02	1329.1
19.08	1435.18	1333.26
19.1	1437.7	1335.78
19.12	1440.63	1338.72
19.13	1443.05	1341.13
19.15	1445.38	1343.47
19.17	1448.98	1347.06
19.18	1451.47	1349.56
19.2	1454.01	1352.09
19.22	1456.14	1354.22
19.23	1460.94	1359.02
19.25	1468.75	1366.83
19.27	1480.19	1378.27
19.28	1490.17	1388.25
19.3	1497.83	1395.92
19.32	1503.82	1401.9
19.33	1507.65	1405.74
19.35	1511.38	1409.47
19.37	1513.05	1411.13
19.38	1514.14	1412.23
19.4	1514.76	1412.85
19.42	1515.27	1413.36
19.43	1514.59	1412.67
19.45	1514.49	1412.57
19.47	1515.39	1413.47
19.48	1518.23	1416.32
19.5	1524.63	1422.72
19.52	1531.38	1429.47
19.53	1537.85	1435.93
19.55	1542.38	1440.47
19.57	1546.53	1444.62
19.58	1548.91	1446.99
19.6	1553.21	1451.29
19.62	1555.66	1453.75
19.63	1558.83	1456.91
19.65	1561.65	1459.74
19.67	1564.71	1462.8
19.68	1566.3	1464.39
19.7	1568.4	1466.49
19.72	1570.4	1468.48
19.73	1573.27	1471.36
19.75	1576.94	1475.03
19.77	1580.34	1478.43
19.78	1583.38	1481.46
19.8	1587.45	1485.53
19.82	1591.01	1489.1
19.83	1595.42	1493.51
19.85	1598.53	1496.61
19.87	1602.92	1501
19.88	1607.24	1505.33
19.9	1611.32	1509.4
19.92	1616.12	1514.21
19.93	1620.79	1518.88
19.95	1626.4	1524.49
19.97	1631.99	1530.08
19.98	1637.68	1535.77
20	1641.47	1539.56
20.02	1645.47	1543.55
20.03	1649.54	1547.63
20.05	1653.59	1551.68
20.07	1659.55	1557.63
20.08	1664.89	1562.98
20.1	1669.93	1568.02
20.12	1673.73	1571.82
20.13	1677.15	1575.24
20.15	1681.58	1579.66
20.17	1687.26	1585.34
20.18	1694.07	1592.15
20.2	1699.64	1597.72
20.22	1704.84	1602.92
20.23	1708.46	1606.55
20.25	1712.57	1610.65
20.27	1716.27	1614.35
20.28	1719.79	1617.87
20.3	1724.56	1622.64
20.32	1729.24	1627.33
20.33	1735.63	1633.71
20.35	1740.61	1638.7
20.37	1746.1	1644.19
20.38	1750.98	1649.07
20.4	1756.67	1654.76
20.42	1762.12	1660.21
20.43	1767.93	1666.02
20.45	1773.67	1671.76
20.47	1778.99	1677.08
20.48	1784.07	1682.15
20.5	1788.42	1686.5
20.52	1792.31	1690.39
20.53	1797.36	1695.44
20.55	1802.56	1700.65
20.57	1809.5	1707.58
20.58	1817.23	1715.32
20.6	1824.26	1722.35
20.62	1829.49	1727.58
20.63	1833.76	1731.84
20.65	1838.81	1736.9
20.67	1844.44	1742.53
20.68	1851.23	1749.31
20.7	1855.33	1753.41
20.72	1858.78	1756.86
20.73	1862.01	1760.1
20.75	1866.31	1764.4
20.77	1870.93	1769.02
20.78	1877.91	1775.99
20.8	1885.38	1783.47
20.82	1891.94	1790.02
20.83	1897.4	1795.49
20.85	1902.71	1800.79
20.87	1908.37	1806.45
20.88	1915.19	1813.28
20.9	1921	1819.08
20.92	1926.9	1824.99
20.93	1931.76	1829.85
20.95	1941.92	1840.01
20.97	1949.37	1847.46
20.98	1958.71	1856.79
21	1963.93	1862.02
21.02	1970.03	1868.11
21.03	1971.93	1870.02
21.05	1978.13	1876.21
21.07	1983.91	1882
21.08	1989.37	1887.45
21.1	1994.04	1892.13
21.12	1996.84	1894.92
21.13	1998.97	1897.05
21.15	2002.46	1900.54
21.17	2008.38	1906.47
21.18	2013.84	1911.92
21.2	2021.14	1919.23
21.22	2028.55	1926.63
21.23	2034.32	1932.41
21.25	2040.35	1938.43
21.27	2045.19	1943.28
21.28	2052.47	1950.55
21.3	2061.4	1959.48
21.32	2072.93	1971.02
21.33	2081.11	1979.2
21.35	2088.16	1986.24
21.37	2092.18	1990.26
21.38	2097.2	1995.29
21.4	2103.67	2001.75
21.42	2111.8	2009.88
21.43	2119.67	2017.76
21.45	2125.81	2023.9
21.47	2131.52	2029.61
21.48	2134.49	2032.58
21.5	2136.92	2035
21.52	2139.34	2037.42
21.53	2145.25	2043.34
21.55	2152.8	2050.88
21.57	2159.88	2057.96
21.58	2165.14	2063.22
21.6	2168.66	2066.74
21.62	2172.41	2070.49
21.63	2177.78	2075.86
21.65	2182.14	2080.23
21.67	2185.74	2083.82
21.68	2191.13	2089.21
21.7	2199.94	2098.02
21.72	2211.01	2109.09
21.73	2220.08	2118.16
21.75	2224.72	2122.8
21.77	2225.89	2123.97
21.78	2229.42	2127.5
21.8	2235.83	2133.91
21.82	2245.63	2143.71
21.83	2252.2	2150.28
21.85	2253.45	2151.54
21.87	2253.08	2151.17
21.88	2252.7	2150.79
21.9	2255.98	2154.06
21.92	2261.36	2159.44
21.93	2267.58	2165.66
21.95	2272.38	2170.46
21.97	2276.92	2175
21.98	2281.62	2179.71
22	2286.41	2184.49
22.02	2290.75	2188.84
22.03	2293.87	2191.95
22.05	2296.28	2194.36
22.07	2300.53	2198.61
22.08	2305.84	2203.93
22.1	2311.05	2209.13
22.12	2316.75	2214.83
22.13	2320.55	2218.63
22.15	2325.95	2224.03
22.17	2329.74	2227.83
22.18	2333.89	2231.97
22.2	2334.68	2232.76
22.22	2338.13	2236.21
22.23	2342.78	2240.87
22.25	2349.05	2247.13
22.27	2352.73	2250.81
22.28	2356.07	2254.15
22.3	2358.97	2257.05
22.32	2365.71	2263.8
22.33	2374.18	2272.26
22.35	2381.91	2280
22.37	2384.78	2282.86
22.38	2391.07	2289.15
22.4	2394.8	2292.88
22.42	2401.91	2299.99
22.43	2404.03	2302.12
22.45	2407.9	2305.99
22.47	2412.22	2310.31
22.48	2423.7	2321.78
22.5	2431.62	2329.71
22.52	2442.05	2340.14
22.53	2444.93	2343.01
22.55	2448.87	2346.95
22.57	2450.95	2349.04
22.58	2459.35	2357.43
22.6	2465.99	2364.07
22.62	2475.3	2373.39
22.63	2478.96	2377.05
22.65	2481.97	2380.06
22.67	2484.58	2382.66
22.68	2491.14	2389.23
22.7	2501.7	2399.79
22.72	2509.5	2407.58
22.73	2513.18	2411.27
22.75	2513.43	2411.51
22.77	2512.03	2410.12
22.78	2515.25	2413.33
22.8	2522.23	2420.31
22.82	2529.41	2427.5
22.83	2530.42	2428.51
22.85	2536.15	2434.23
22.87	2539.89	2437.97
22.88	2547.22	2445.3
22.9	2551.08	2449.16
22.92	2558.9	2456.98
22.93	2563.55	2461.63
22.95	2576.9	2474.99
22.97	2584.82	2482.91
22.98	2591.7	2489.78
23	2593.18	2491.27
23.02	2597.89	2495.97
23.03	2600.11	2498.19
23.05	2607.56	2505.64
23.07	2615.23	2513.31
23.08	2626.3	2524.38
23.1	2634.56	2532.64
23.12	2641.53	2539.62
23.13	2645.17	2543.25
23.15	2645.08	2543.16
23.17	2649.1	2547.18
23.18	2653.49	2551.57
23.2	2664.91	2562.99
23.22	2671.78	2569.86
23.23	2683.34	2581.42
23.25	2685.29	2583.38
23.27	2687	2585.09
23.28	2689.64	2587.73
23.3	2693.47	2591.55
23.32	2701.32	2599.4
23.33	2705.95	2604.04
23.35	2710.32	2608.41
23.37	2710.57	2608.66
23.38	2712.5	2610.58
23.4	2716.48	2614.56
23.42	2722.11	2620.19
23.43	2729.61	2627.7
23.45	2731.79	2629.87
23.47	2737.92	2636.01
23.48	2737.34	2635.42
23.5	2743.07	2641.15
23.52	2750.04	2648.13
23.53	2760.21	2658.29
23.55	2767.23	2665.31
23.57	2771.63	2669.72
23.58	2776.25	2674.33
23.6	2781.25	2679.33
23.62	2795.42	2693.51
23.63	2802.09	2700.17
23.65	2812.39	2710.48
23.67	2811.18	2709.26
23.68	2817.05	2715.13
23.7	2818.16	2716.24
23.72	2826.19	2724.27
23.73	2825.87	2723.96
23.75	2834.9	2732.98
23.77	2838.41	2736.49
23.78	2843.16	2741.25
23.8	2845.49	2743.57
23.82	2846.96	2745.04
23.83	2848.14	2746.22
23.85	2854.26	2752.34
23.87	2859.45	2757.54
23.88	2858.75	2756.83
23.9	2858.61	2756.69
23.92	2853.97	2752.05
23.93	2851.53	2749.62
23.95	2856.74	2754.82
23.97	2858.63	2756.72
23.98	2861.74	2759.83
24	2857.85	2755.93
24.02	2856.24	2754.32
24.03	2851.47	2749.55
24.05	2856.34	2754.42
24.07	2858.05	2756.13
24.08	2862.29	2760.37
24.1	2862.31	2760.39
24.12	2859.64	2757.72
24.13	2855.38	2753.47
24.15	2856.79	2754.87
24.17	2856.09	2754.18
24.18	2860.11	2758.2
24.2	2863.37	2761.46
24.22	2866.4	2764.49
24.23	2870.74	2768.83
24.25	2875.4	2773.49
24.27	2874.88	2772.97
24.28	2871.13	2769.21
24.3	2874.32	2772.4
24.32	2869.61	2767.7
24.33	2875.57	2773.65
24.35	2873.85	2771.93
24.37	2874.15	2772.24
24.38	2865.55	2763.64
24.4	2860.26	2758.35
24.42	2851.46	2749.55
24.43	2853.57	2751.66
24.45	2854.1	2752.18
24.47	2857.64	2755.73
24.48	2856.1	2754.19
24.5	2850.59	2748.67
24.52	2840.96	2739.05
24.53	2833.89	2731.98
24.55	2826.71	2724.79
24.57	2827.29	2725.38
24.58	2829.62	2727.7
24.6	2832.76	2730.85
24.62	2833.72	2731.8
24.63	2830.4	2728.48
24.65	2825.79	2723.87
24.67	2822.88	2720.96
24.68	2823.18	2721.26
24.7	2825.94	2724.03
24.72	2834.47	2732.55
24.73	2838.65	2736.74
24.75	2841.39	2739.48
24.77	2845.46	2743.54
24.78	2846.61	2744.69
24.8	2852.1	2750.18
24.82	2857.82	2755.9
24.83	2863.82	2761.91
24.85	2866.91	2765
24.87	2874.58	2772.67
24.88	2876.72	2774.8
24.9	2879.7	2777.78
24.92	2880.39	2778.47
24.93	2882.54	2780.63
24.95	2882.9	2780.99
24.97	2885.96	2784.04
24.98	2880.24	2778.33
25	2883.67	2781.75
25.02	2887.37	2785.46
25.03	2892.09	2790.17
25.05	2895.59	2793.67
25.07	2895.93	2794.02
25.08	2894.76	2792.85
25.1	2893.82	2791.91
25.12	2896.19	2794.28
25.13	2890.6	2788.68
25.15	2896.19	2794.27
25.17	2899.39	2797.48
25.18	2911.49	2809.58
25.2	2919.46	2817.55
25.22	2929.23	2827.31
25.23	2927.13	2825.21
25.25	2933.3	2831.39
25.27	2929.29	2827.38
25.28	2932.99	2831.08
25.3	2928.97	2827.05
25.32	2925.49	2823.58
25.33	2911.82	2809.9
25.35	2908.55	2806.63
25.37	2909.03	2807.11
25.38	2918.5	2816.59
25.4	2932.26	2830.34
25.42	2937.37	2835.45
25.43	2936.99	2835.07
25.45	2934.14	2832.22
25.47	2938.94	2837.02
25.48	2936.51	2834.59
25.5	2931.52	2829.6
25.52	2924.76	2822.84
25.53	2923.24	2821.33
25.55	2927.9	2825.98
25.57	2933.48	2831.56
25.58	2937.22	2835.31
25.6	2932.74	2830.83
25.62	2930.24	2828.33
25.63	2922.16	2820.24
25.65	2916	2814.09
25.67	2913.46	2811.55
25.68	2919.23	2817.32
25.7	2924.4	2822.49
25.72	2933.73	2831.81
25.73	2938.67	2836.76
25.75	2940.59	2838.68
25.77	2937.07	2835.15
25.78	2937.91	2836
25.8	2935.37	2833.46
25.82	2939.66	2837.74
25.83	2938.79	2836.88
25.85	2935.29	2833.37
25.87	2931.14	2829.23
25.88	2929.84	2827.92
25.9	2928.86	2826.94
25.92	2922.68	2820.76
25.93	2920.12	2818.21
25.95	2911.11	2809.2
25.97	2915.26	2813.34
25.98	2918.28	2816.37
26	2931.17	2829.25
26.02	2937.74	2835.82
26.03	2941.89	2839.97
26.05	2943.22	2841.31
26.07	2941.2	2839.28
26.08	2941.82	2839.9
26.1	2939.89	2837.98
26.12	2939.73	2837.82
26.13	2933.42	2831.51
26.15	2933.55	2831.63
26.17	2935.38	2833.47
26.18	2940.55	2838.64
26.2	2944.29	2842.38
26.22	2940.62	2838.7
26.23	2937.88	2835.96
26.25	2941.65	2839.74
26.27	2947.43	2845.52
26.28	2952.65	2850.73
26.3	2952.28	2850.37
26.32	2949.7	2847.78
26.33	2951.5	2849.58
26.35	2957.95	2856.04
26.37	2964.96	2863.05
26.38	2965.12	2863.21
26.4	2966.77	2864.85
26.42	2962.01	2860.09
26.43	2962.7	2860.79
26.45	2967.2	2865.28
26.47	2977.94	2876.03
26.48	2980.65	2878.73
26.5	2983.93	2882.01
26.52	2982.88	2880.96
26.53	2984.54	2882.62
26.55	2989.19	2887.27
26.57	2995.61	2893.7
26.58	2997.23	2895.31
26.6	3005.27	2903.35
26.62	3016.09	2914.18
26.63	3025.94	2924.02
26.65	3027.79	2925.88
26.67	3028.74	2926.83
26.68	3019.31	2917.39
26.7	3019.25	2917.33
26.72	3019.66	2917.75
26.73	3025.94	2924.02
26.75	3019.1	2917.18
26.77	3021.82	2919.9
26.78	3018.69	2916.78
26.8	3023.89	2921.97
26.82	3024.9	2922.98
26.83	3026.74	2924.82
26.85	3019.29	2917.38
26.87	3019.29	2917.37
26.88	3025.42	2923.51
26.9	3036.27	2934.35
26.92	3038.29	2936.38
26.93	3032.04	2930.13
26.95	3032.95	2931.04
26.97	3031.41	2929.49
26.98	3034.32	2932.4
27	3033.33	2931.41
27.02	3030.64	2928.72
27.03	3023.18	2921.27
27.05	3029.08	2927.17
27.07	3038.4	2936.48
27.08	3040.04	2938.12
27.1	3038.34	2936.42
27.12	3041.24	2939.32
27.13	3036.21	2934.3
27.15	3034.38	2932.47
27.17	3027.72	2925.8
27.18	3023.38	2921.46
27.2	3012.42	2910.51
27.22	3015.8	2913.88
27.23	3015.28	2913.36
27.25	3024.2	2922.28
27.27	3029.88	2927.96
27.28	3038.24	2936.33
27.3	3040.67	2938.75
27.32	3049.36	2947.44
27.33	3050.39	2948.47
27.35	3057.46	2955.55
27.37	3052.33	2950.42
27.38	3044.78	2942.86
27.4	3034.74	2932.83
27.42	3034.7	2932.78
27.43	3040.93	2939.01
27.45	3055.54	2953.63
27.47	3066.59	2964.68
27.48	3069.8	2967.88
27.5	3062.35	2960.43
27.52	3058.21	2956.3
27.53	3056.97	2955.05
27.55	3061.88	2959.97
27.57	3054.82	2952.9
27.58	3050.22	2948.3
27.6	3042.7	2940.78
27.62	3046.09	2944.18
27.63	3051.23	2949.32
27.65	3059.63	2957.71
27.67	3057.72	2955.81
27.68	3057.33	2955.41
27.7	3056.41	2954.5
27.72	3055.45	2953.54
27.73	3047.46	2945.55
27.75	3043.95	2942.03
27.77	3041.96	2940.04
27.78	3043.8	2941.88
27.8	3051.85	2949.93
27.82	3051.86	2949.94
27.83	3047.82	2945.9
27.85	3042.06	2940.15
27.87	3044.43	2942.51
27.88	3041.15	2939.23
27.9	3045.36	2943.45
27.92	3044.28	2942.37
27.93	3042.69	2940.77
27.95	3044.74	2942.82
27.97	3052.76	2950.85
27.98	3058.33	2956.42
28	3058.17	2956.25
28.02	3050.34	2948.43
28.03	3043.74	2941.83
28.05	3038.53	2936.61
28.07	3042.24	2940.32
28.08	3046.84	2944.93
28.1	3051.53	2949.61
28.12	3051.99	2950.07
28.13	3056.68	2954.76
28.15	3055.11	2953.2
28.17	3055	2953.09
28.18	3053.69	2951.77
28.2	3057.58	2955.66
28.22	3056.78	2954.86
28.23	3059.86	2957.94
28.25	3059.6	2957.68
28.27	3062.08	2960.17
28.28	3060.36	2958.45
28.3	3059.33	2957.42
28.32	3057.64	2955.73
28.33	3055.19	2953.27
28.35	3054.7	2952.79
28.37	3054.49	2952.58
28.38	3056.75	2954.83
28.4	3059.75	2957.83
28.42	3059.6	2957.68
28.43	3055.13	2953.21
28.45	3053.3	2951.38
28.47	3054.24	2952.32
28.48	3055.55	2953.64
28.5	3054.38	2952.47
28.52	3052.84	2950.92
28.53	3055.65	2953.73
28.55	3057.22	2955.3
28.57	3056.61	2954.69
28.58	3047.74	2945.83
28.6	3047.72	2945.8
28.62	3042.78	2940.87
28.63	3039.27	2937.36
28.65	3029.22	2927.3
28.67	3031.64	2929.73
28.68	3031.58	2929.67
28.7	3039.89	2937.97
28.72	3034.62	2932.7
28.73	3023.58	2921.67
28.75	3020.76	2918.85
28.77	3025.62	2923.71
28.78	3037.6	2935.68
28.8	3045.61	2943.7
28.82	3053.71	2951.79
28.83	3045.5	2943.59
28.85	3038.36	2936.44
28.87	3026.7	2924.78
28.88	3022.72	2920.8
28.9	3028.61	2926.69
28.92	3038.64	2936.72
28.93	3042.97	2941.05
28.95	3037.08	2935.16
28.97	3036.43	2934.52
28.98	3035.49	2933.58
29	3039.11	2937.19
29.02	3047.48	2945.56
29.03	3048.99	2947.07
29.05	3046.66	2944.74
29.07	3038.55	2936.63
29.08	3031.17	2929.26
29.1	3026.05	2924.13
29.12	3027.05	2925.14
29.13	3028.85	2926.94
29.15	3026.53	2924.62
29.17	3022.95	2921.04
29.18	3018.21	2916.29
29.2	3014.26	2912.35
29.22	3009.89	2907.98
29.23	3005.75	2903.84
29.25	3007.7	2905.78
29.27	3015.89	2913.98
29.28	3024.78	2922.87
29.3	3025.72	2923.8
29.32	3022.82	2920.9
29.33	3019.37	2917.45
29.35	3013.78	2911.86
29.37	3009.29	2907.37
29.38	3002.07	2900.16
29.4	2996.39	2894.48
29.42	2997.79	2895.87
29.43	3008.47	2906.55
29.45	3014.46	2912.54
29.47	3013.23	2911.32
29.48	3005.77	2903.86
29.5	2999.54	2897.62
29.52	2994.45	2892.54
29.53	2992.97	2891.06
29.55	2990.44	2888.53
29.57	2987.95	2886.03
29.58	2991.32	2889.4
29.6	2994.25	2892.33
29.62	2997.51	2895.59
29.63	2995.39	2893.47
29.65	2989.54	2887.63
29.67	2980.72	2878.8
29.68	2975.53	2873.61
29.7	2969.24	2867.33
29.72	2964.93	2863.01
29.73	2958.76	2856.84
29.75	2956.65	2854.73
29.77	2958.64	2856.72
29.78	2964.53	2862.62
29.8	2965.43	2863.52
29.82	2961.01	2859.1
29.83	2954.16	2852.24
29.85	2949.5	2847.59
29.87	2951.79	2849.88
29.88	2957.62	2855.7
29.9	2960.61	2858.7
29.92	2958.26	2856.34
29.93	2954.83	2852.91
29.95	2944.99	2843.07
29.97	2943.76	2841.84
29.98	2946.72	2844.8
30	2952.08	2850.16
30.02	2954.44	2852.52
30.03	2954.32	2852.41
30.05	2949.43	2847.52
30.07	2950.97	2849.05
30.08	2951.9	2849.99
30.1	2947.56	2845.65
30.12	2938.11	2836.2
30.13	2928.82	2826.91
30.15	2919.52	2817.6
30.17	2917.12	2815.2
30.18	2916.06	2814.15
30.2	2913.02	2811.1
30.22	2912.97	2811.05
30.23	2911.46	2809.54
30.25	2910.89	2808.98
30.27	2906	2804.09
30.28	2904.72	2802.81
30.3	2900.93	2799.02
30.32	2901.33	2799.41
30.33	2904.24	2802.32
30.35	2905.95	2804.03
30.37	2900.42	2798.5
30.38	2894.93	2793.02
30.4	2888.34	2786.43
30.42	2886.76	2784.85
30.43	2893.74	2791.83
30.45	2902.39	2800.47
30.47	2903.96	2802.04
30.48	2901.03	2799.12
30.5	2893.32	2791.4
30.52	2883.27	2781.36
30.53	2880.26	2778.35
30.55	2876.88	2774.97
30.57	2876.95	2775.03
30.58	2878.67	2776.75
30.6	2876.6	2774.68
30.62	2876.31	2774.39
30.63	2875.25	2773.33
30.65	2876.29	2774.38
30.67	2875.85	2773.94
30.68	2878.33	2776.42
30.7	2872.45	2770.53
30.72	2867.17	2765.25
30.73	2861.8	2759.89
30.75	2854.16	2752.25
30.77	2848.95	2747.03
30.78	2843.78	2741.87
30.8	2844.12	2742.21
30.82	2843.79	2741.88
30.83	2847.73	2745.82
30.85	2849	2747.09
30.87	2851.26	2749.34
30.88	2850.53	2748.61
30.9	2846.63	2744.72
30.92	2844.63	2742.72
30.93	2837.07	2735.16
30.95	2837.89	2735.97
30.97	2835.3	2733.38
30.98	2837.57	2735.65
31	2833.06	2731.14
31.02	2835.5	2733.58
31.03	2830.53	2728.61
31.05	2830.72	2728.8
31.07	2829.8	2727.89
31.08	2827.26	2725.34
31.1	2820.91	2719
31.12	2810.33	2708.42
31.13	2800.28	2698.36
31.15	2796.47	2694.55
31.17	2796.88	2694.96
31.18	2799.51	2697.6
31.2	2800.88	2698.97
31.22	2798.98	2697.07
31.23	2795.75	2693.83
31.25	2791.75	2689.84
31.27	2786.79	2684.88
31.28	2784.41	2682.5
31.3	2784.98	2683.07
31.32	2785.34	2683.43
31.33	2785.19	2683.27
31.35	2783.24	2681.32
31.37	2780.62	2678.71
31.38	2780.77	2678.85
31.4	2780.47	2678.55
31.42	2781.07	2679.15
31.43	2780.56	2678.65
31.45	2781.12	2679.2
31.47	2781.66	2679.74
31.48	2782	2680.09
31.5	2781.6	2679.68
31.52	2778.2	2676.29
31.53	2774.92	2673
31.55	2770.83	2668.91
31.57	2770.66	2668.74
31.58	2762.88	2660.97
31.6	2759.44	2657.53
31.62	2751.02	2649.1
31.63	2749.72	2647.81
31.65	2751.78	2649.86
31.67	2757.2	2655.28
31.68	2758.34	2656.43
31.7	2756.14	2654.23
31.72	2754	2652.08
31.73	2749.28	2647.36
31.75	2748.97	2647.05
31.77	2744.3	2642.38
31.78	2743.15	2641.23
31.8	2740.03	2638.12
31.82	2739.84	2637.93
31.83	2738.69	2636.78
31.85	2736.78	2634.86
31.87	2733.99	2632.08
31.88	2731	2629.08
31.9	2728.93	2627.01
31.92	2727.52	2625.61
31.93	2728.91	2626.99
31.95	2730.82	2628.9
31.97	2731.68	2629.77
31.98	2728.33	2626.41
32	2723.24	2621.33
32.02	2719.35	2617.43
32.03	2717.19	2615.27
32.05	2716.35	2614.43
32.07	2716.27	2614.36
32.08	2717.07	2615.15
32.1	2717.46	2615.54
32.12	2717.6	2615.69
32.13	2715.81	2613.9
32.15	2713.84	2611.93
32.17	2711.88	2609.96
32.18	2712.28	2610.36
32.2	2711.38	2609.46
32.22	2709.66	2607.74
32.23	2707.74	2605.83
32.25	2709.37	2607.45
32.27	2711.91	2610
32.28	2714.52	2612.61
32.3	2713.16	2611.25
32.32	2707.18	2605.26
32.33	2699.61	2597.7
32.35	2693.13	2591.21
32.37	2691.29	2589.38
32.38	2691.09	2589.17
32.4	2692.76	2590.84
32.42	2695.92	2594
32.43	2697.59	2595.67
32.45	2698.84	2596.93
32.47	2695.73	2593.82
32.48	2694.32	2592.4
32.5	2686.94	2585.03
32.52	2685.25	2583.33
32.53	2682.46	2580.55
32.55	2682.51	2580.59
32.57	2682	2580.08
32.58	2683.33	2581.42
32.6	2682.72	2580.8
32.62	2682.61	2580.69
32.63	2682.52	2580.6
32.65	2678.85	2576.93
32.67	2676.13	2574.22
32.68	2674.94	2573.02
32.7	2675.43	2573.51
32.72	2677.24	2575.32
32.73	2677.72	2575.8
32.75	2678.23	2576.31
32.77	2676.6	2574.69
32.78	2676.65	2574.74
32.8	2673.73	2571.81
32.82	2673.1	2571.18
32.83	2672.45	2570.54
32.85	2674.44	2572.53
32.87	2676.23	2574.31
32.88	2674.78	2572.87
32.9	2674.72	2572.81
32.92	2672.85	2570.94
32.93	2673.4	2571.49
32.95	2669.78	2567.86
32.97	2667.98	2566.07
32.98	2664.66	2562.75
33	2662.67	2560.76
33.02	2662.22	2560.31
33.03	2661.46	2559.54
33.05	2661.79	2559.87
33.07	2662.77	2560.86
33.08	2667.43	2565.51
33.1	2669.65	2567.74
33.12	2671.58	2569.66
33.13	2671.97	2570.05
33.15	2669.27	2567.35
33.17	2666.2	2564.28
33.18	2664.42	2562.5
33.2	2663.36	2561.44
33.22	2663.06	2561.15
33.23	2661.15	2559.23
33.25	2659.04	2557.12
33.27	2655.65	2553.73
33.28	2657.65	2555.73
33.3	2658.05	2556.14
33.32	2659.2	2557.28
33.33	2656.45	2554.53
33.35	2652.44	2550.52
33.37	2647.66	2545.74
33.38	2649.55	2547.63
33.4	2650.28	2548.37
33.42	2653.3	2551.38
33.43	2654.24	2552.32
33.45	2654.45	2552.53
33.47	2652.34	2550.43
33.48	2657.24	2555.32
33.5	2658.12	2556.21
33.52	2660.66	2558.75
33.53	2660.65	2558.74
33.55	2661.4	2559.48
33.57	2661.58	2559.66
33.58	2662.31	2560.39
33.6	2659.1	2557.18
33.62	2654.12	2552.2
33.63	2652.82	2550.91
33.65	2653.69	2551.78
33.67	2657.47	2555.55
33.68	2657.49	2555.58
33.7	2656.73	2554.81
33.72	2654.87	2552.96
33.73	2655.11	2553.19
33.75	2657.15	2555.23
33.77	2656.43	2554.51
33.78	2655.76	2553.85
33.8	2653.08	2551.17
33.82	2654.16	2552.24
33.83	2653.58	2551.66
33.85	2654.86	2552.95
33.87	2654.33	2552.41
33.88	2655.16	2553.25
33.9	2656.35	2554.44
33.92	2658.04	2556.13
33.93	2659.27	2557.35
33.95	2656.22	2554.31
33.97	2654.95	2553.03
33.98	2650.72	2548.81
34	2647.6	2545.69
34.02	2644.49	2542.57
34.03	2644.39	2542.48
34.05	2645.29	2543.38
34.07	2647.75	2545.83
34.08	2648.36	2546.44
34.1	2648.33	2546.42
34.12	2649.69	2547.77
34.13	2651.06	2549.14
[truncated: 834 more rows]

[truncated: 92 more sheets: A1160_48_h_+_Fe_2, A1160_48_h_+_Fe_3, Af293_24_h_-_Fe_1, Af293_24_h_-_Fe_2, Af293_24_h_-_Fe_3, Af293_24_h_+_Fe_1, Af293_24_h_+_Fe_2, Af293_24_h_+_Fe_3, Af293_48_h_-_Fe_1, Af293_48_h_-_Fe_2, Af293_48_h_-_Fe_3, Af293_48_h_+_Fe_1, Af293_48_h_+_Fe_2, Af293_48_h_+_Fe_3, Afs35_24_h_-_Fe_1, Afs35_24_h_-_Fe_2, Afs35_24_h_-_Fe_3, Afs35_24_h_+_Fe_1, Afs35_24_h_+_Fe_2, Afs35_24_h_+_Fe_3 …]
